# Supplementary material for: Identification of an aquaculture poriferan “Pest with Potential” and its phylogenetic implications
Source: PeerJ. 2018 Sep 24;6:e5586. doi: 10.7717/peerj.5586 (PMC6160822; doi:10.7717/peerj.5586)
Supplement: Supplemental Information 1 [file peerj-06-5586-s001.xlsx]

## Sheet: Specimens ITS
Genus	Species	Accession-/Collection-Number	Type material
Aquaria sponge LAB1		SNSB-BSPG.GW8481
Aquaria sponge LAB2		SNSB-BSPG.GW27612
Aquaria sponge LAB3		SNSB-BSPG.GW30002
Aquaria sponge LAB4		SNSB-BSPG.GW30003
Aquaria sponge SHOP1		SNSB-BSPG.GW27699
Aquaria sponge SHOP2		SNSB-BSPG.GW27610
Aquaria sponge SHOP3		SNSB-BSPG.GW27620
Aquaria sponge SHOP4		SNSB-BSPG.GW27684
Cacospongia	cf. mollior	SDCC/RF139
Cacospongia	mycofijiensis	POR18574
Carteriospongia	contorta	QM G318412
Carteriospongia	flabellifera	KJ174041
Carteriospongia	flabellifera	KJ174042
Carteriospongia	contorta	SDCC/RF018
Carteriospongia	flabellifera	QM G315298
Carteriospongia	flabellifera	KJ174036
Carteriospongia	flabellifera	KJ174037
Carteriospongia	flabellifera	KJ174039
Carteriospongia	sp.	QM G322820
Carteriospongia	flabellifera	KJ174038
Carteriospongia	flabellifera	KJ174035
Carteriospongia	flabellifera	KJ174034
Carteriospongia	flabellifera	KJ174040
Carteriospongia	flabellifera	KJ174043
Carteriospongia	flabellifera	QM G313227
Carteriospongia	foliascens	RMNH1647
Carteriospongia	foliascens	RMNH1648
Carteriospongia	flabellifera	QM G315231
Carteriospongia	foliascens	QM G317494
Carteriospongia	foliascens	KJ174020
Carteriospongia	foliascens	KJ174031
Carteriospongia	foliascens	KJ174049
Carteriospongia	foliascens	KJ174021
Carteriospongia	foliascens	KJ174022
Carteriospongia	foliascens	KJ174023
Carteriospongia	foliascens	KJ174019
Carteriospongia	foliascens	KJ174048
Carteriospongia	foliascens	KJ174033
Carteriospongia	foliascens	KJ174054
Carteriospongia	foliascens	POR8747
Carteriospongia	foliascens	KJ174050
Carteriospongia	foliascens	KJ174053
Carteriospongia	foliascens	QM G322818
Carteriospongia	foliascens	QM G322849
Carteriospongia	foliascens	KJ174032
Carteriospongia	foliascens	POR11153
Carteriospongia	foliascens	BMNH1925.11.1.411	Neotype
Carteriospongia	mantelli	QM G306072
Carteriospongia	mantelli	QM G306046
Coscinoderma	matthewsi	QM G313086
Dactylospongia	elegans	QM G313054
Lendenfeldia	chondrodes	SDCC/RF088
Lendenfeldia	dendyi	POR8134
Lendenfeldia	plicata	QM G322766
Lendenfeldia	plicata	QM G312964
Lendenfeldia	plicata	QM G319171
Lendenfeldia	plicata	QM G319507
Lendenfeldia	sp. 3871	QM G311616
Lendenfeldia	sp. 3871	SNSB-BSPG.GW26365
Luffariella	variabilis	SDCC/RF143
Petrosaspongia	nigra	QM G315543
Phyllospongia	papyracea	QM G318009
Phyllospongia	lamellosa	KJ174045
Phyllospongia	lamellosa	QM G322848
Phyllospongia	lamellosa	QM G322790
Phyllospongia	lamellosa	KJ174047
Phyllospongia	papyracea	QM G307267
Phyllospongia	lamellosa	KJ174044
Phyllospongia	lamellosa	KJ174046
Phyllospongia	papyracea	KJ174029
Phyllospongia	papyracea	KJ174030
Phyllospongia	alcicornis	POR12065
Phyllospongia	papyracea	KJ174052
Phyllospongia	papyracea	QM G318080
Phyllospongia	papyracea	KJ174051
Phyllospongia	papyracea	KJ174055
Phyllospongia	papyracea	RMNH1817
Phyllospongia	papyracea	QM G322855
Phyllospongia	papyracea	QM G322863
Rhopaloeides	odorabile	QM G322813
Spongia	cf. irregularis	SDCC/NZ002
Strepsichordaia	lendenfeldi	KJ174025
Strepsichordaia	lendenfeldi	KJ174026
Strepsichordaia	lendenfeldi	KJ174027
Strepsichordaia	aliena	RMNH1845
Strepsichordaia	aliena	RMNH2284
Strepsichordaia	lendenfeldi	QM G317776
Strepsichordaia	lendenfeldi	QM G322810
Strepsichordaia	lendenfeldi	KJ174028
Strepsichordaia	lendenfeldi	AMZ5026	Holotype
Strepsichordaia	caliciformis	QM G311299
Thorectandra	excavatus	POR14042

## Sheet: Specimens 28S
Genus	Species	Accession-/Collection-Number	Type
Aquaria sponge LAB1		SNSB-BSPG.GW8481
Aquaria sponge LAB2		SNSB-BSPG.GW27612
Aquaria sponge SHOP3		SNSB-BSPG.GW27620
Aquaria sponge SHOP1		SNSB-BSPG.GW27699
Cacospongia	mycofijiensis	QM G301467
Cacospongia	mycofijiensis	ZMA POR18575
Cacospongia	mycofijiensis	KC869601
Cacospongia	sp.	KC869565
Spongia	tubulifera	KC869590
Coscinoderma	lanuga	ZMA POR17975
Carteriospongia	flabellifera	QM G315298
Strepsichordaia	lendenfeldi	AM Z5026	Holotype
Strepsichordaia	sp.	KC869602
Carteriospongia	foliascens	BMNH1925.11.1.411	Neotype
Carteriospongia	foliascens	KC869574
Coscinoderma	sp.	QM G313094
Coscinoderma	matthewsi	QM G322760
Coscinoderma	matthewsi	KC869557
Fascaplysinopsis	reticulata	QM G320018
Thorectandra	excavatus	QM G303331
Narrabeena	sp.	KC869484
Fasciospongia	cf. cycni	KC869586
Semitaspongia	sp.	KC869450
Thorecta	reticulata	SDCC/NZ097
Rhopaloeides	odorabile	QM G322761
Spongia	cf. irregularis	SDCC/NZ007
Spongia	pertusa	KC869488
Ircinia	campana	KC869531
Ircinia	strobilina	KC869580
Petrosaspongia	nigra	QM G324690
Hyrtios	altus	KC869513
Hyrtios	altus	KC869646
Hyrtios	erectus	KC869517
Semitaspongia	sp.	SDCC/NZ121
Semitaspongia	sp.	SDCC/NZ066
Hyrtios	proteus	KC869633
Spongia (Spongia)	sp. 2117	QM G306900
Spongia	zimocca	KC869480
Dactylospongia	elegans	KC869554
Hyattella	intestinalis	KC869547
Hippospongia	sp.	KC869559
Collospongia	auris	AM Z5035	Holotype
Candidaspongia	flabellata	QM G322756
Dysidea	arenaria	KC869568
Lamellodysidea	herbacea	KC869535
Dysidea	frondosa	KC869598
Dysidea	sp.	KC869454
Dysidea	sp.	KC869464
Dysidea	etheria	KC869555
Dysidea	sp.	KC869532
Dysidea	sp.	KC869550
