# Supplementary material for: Identification of an aquaculture poriferan “Pest with Potential” and its phylogenetic implications
Source: PeerJ. 2018 Sep 24;6:e5586. doi: 10.7717/peerj.5586 (PMC6160822; doi:10.7717/peerj.5586)
Supplement: Supplemental Information 2 [file peerj-06-5586-s002.fasta]

>Dactylospongia_elegans_G313054
GAGCAGGTCTGTTCGAGCGTCCGCCAACCAACCAAATCGTTGCCCGTGGGCAAGGAGATTGAGGGGCTGCGGCGCGTGATTGCACCGCACTCCTTGAAGATGTGCAGTTGGCGTTAGGCTGCAGTGGCACGAGGCGGTCGTCGCCGTGACAGGTTGCGCCGCCCGGCTGGACACGCCACCCCCGGCGATCTGGACCTCGGATCAGG-----------------------------------------------------------------
>Strepsichordaia_caliciformis_G311299
GAGCAGGTCTGTCCGAGCGTCCGCCAATCGACAAAAACGTTGTCATCTTTGGATGACAAGAGTGAGGAGCTGCAACGCCGACCCGCGTGCGGTGTGGGCTGCACTCCTTGAAGAGACGTGCCCGTGGACTGCGACGCGGCGGTCCGATGAGACGTCGTCGCAACATCGCGAAAAGTTGTGTCGTCGCGTCTCATCCAGACGCCGCCGCGGCGGTAGGGTCCCCGGCAAGACATCGGGAAGCGTGCGACCATCTGGACCTCGGATCAGGCAA
>Lendenfeldia_sp_3871_GW26365
GAGCAGGTCTGTCCGAGCGTCCGCCAATCGACGAAAACGTTGTCATCCTTGGATGACAAGAGTGAGGAGCTGCAACGCCGACCCGCGTGCGGTGTGGGCTGCACTCCTTGAAGAGACGTGCCCGTGGACTGCGACGCGGCGGTCCGATGAGACGTCGTCGCAACATCGCGAAAAGTTGTGTCGTCGCGTCTCATCCAGACGCCGCCGCGGTAGGGTCCCCGGCAAGACATCGGGAAGCGTGCGACCATCTGGACCTCGGATCAGGCC----
>Lendenfeldia_sp_3871_G311616
GAGCAGGTCTGTCCGAGCGTCCGCCAATCGACGAAAACGTTGTCATCCTTGGATGACAAGAGTGAGGAGCTGCAACGCCGACCCGCGTGCGGTGTGGGCTGCACTCCTTGAAGAGACGTGCCCGTGGACTGCGACGCGGCGGTCCGATGAGACGTCGTCGCAACATCGCGAAAAGTTGTGTCGTCGCGTCTCATCCAGACGCCGCCGCGGTAGGGTCCCCGGCAAGACATCGGGAAGCGTGCGACCATCTGGACCTCGGATCAGGCCA---
>Strepsichordaia_aliena_RMNH1845
GAGCAGGTCTGTCCGAGCGTCCGCCAACCGATAAAACGTTGTCGTTTTGGGACGACAAGAGTGAAGAGCTGCAACGCCGACCCCTCACGGGGGGTGGGCTGCACTCCTTGAAGAGACGTGCCCGTGGACCGCGAGACGCGGCGGTCCGATGAGACGTCGTCGCGACATCGTGAAAAGTTGCGTCGTGGCATCTCGTCGGAACGCGGTGAGGTCCGTGCGGCGAAACATCAGGAAGCGTGCGACCATCTGGACCTCGGATCAGGCCA-----
>Strepsichordaia_aliena_RMNH2284
GAGCAGGTCTGTCCGAGCGTCCGCCAACCGATAAAACGTTGTCGTTTTGGGACGACAAGAGTGAAGAGCTGCAACGCCGACCCCTCACGGGGGGTGGGCTGCACTCCTTGAAGAGACGTGCCCGTGGACCGCGAGACGCGGCGGTCCGATGAGACGTCGTCGCGACATCGTGAAAAGTTGCGTCGTGGCATCTCGTCGGAACGCGGTGAGGTCCGTGCGGCGAAACATCAGGAAGCGTGCGACCAACTGGACCTCGGATCAGGCCA-----
>Strepsichordaia_lendenfeldi_KJ174027
GAGCAGGTCTGTCCGAGCGTCCGCCAACCAAAAAACGTTGTCGTTTTCAGACGACAAGAGTGAAGAGCTGCAACGCCGACCCCCCACGGGGGGTGGGCTGCACTCCTTGAAGAGACGTGCCCGTGGACCGCGAGACGCGGCGGTCCGATGAGACGTCGTCGCGACATCGTGAAAAGTTGCGTCGTGGCATCTCGTCGGAACGCGGTGAGGTCCGTGCGGCGAAACATCAGGAAGCATACGACCATCTGGACCTCGGATCAGGCCA------
>Carteriospongia_mantelli_G306046
GAGCAGGTCTGTCCGAGCGTCCGCCAACCAAAAAACGTTGTCGTTTTCGGACGACAAGAGTGAAGAGCTGCAACGCCGACCCCCCACGGGGGTGGGCTGCACTCCTTGAAGAGACGTGCCCGTGGACCGCGAGACGCGGCGGTCCGATGAGACGTCGTCGCGACATCGTGAAAAGTTGCGTCGTGGCATCTCGTCGGAACGCGGTGAGGTCCGTGCGGCGAAACATCAGGAAGCATACGACCATCTGGACCTCGGATCAGGCCA-------
>Carteriospongia_mantelli_G306072
GAGCAGGTCTGTCCGAGCGTCCGCCAACCAAAAAACGTTGTCGTTTTCGGACGACAAGAGTGAAGAGCTGCAACGCCGACCCCCCACGGGGGTGGGCTGCACTCCTTGAAGAGACGTGCCCGTGGACCGCGAGACGCGGCAGTCCGATGAGACGTCGTCGCGACATCGTGAAAAGTTGCGTCGTGGCATCTCGTCGGAACGCGGTGAGGTCCGTGCGGCGAAACATCAGGAAGCGTACGACCATCTGGACCTCGGATCAGGCCA-------
>Strepsichordaia_lendenfeldi_KJ174025
GAGCAGGTCTGTCCGAGCGTCCGCCAACCAAAAAACGTTGTCGTTTTCGGACGACAAGAGTGAAGAGCTGCAACGCCGACCCCCCACGGGGGGTGGGCTGCACTCCTTGAAGAGACGTGCCCGTGGACCGCGAGACGCGGCGGTCCGATGAGACGTCGTCGCGACATCGTGAAAAGTTGCGTCGTGGCATCTCGTCGGAACGCGGTGAGGTCCGTGCGGCGAAACATCAGGAAGCGTACGACCATCTGGACCTCGGATCAGGCCA------
>Strepsichordaia_lendenfeldi_KJ174026
GAGCAGGTCTGTCCGAGCGTCCGCCAACCAAAAAACGTTGTCGTTTTCGGACGACAAGAGTGAAGAGCTGCAACGCCGACCCCCCACGGGGGGTGGGCTGCACTCCTTGAAGAGACGTGCCCGTGGACCGCGAGACGCGGCGGTCCGATGAGACGTCGTCGCGACATCGTGAAAAGTTGCGTCGTGGCATCTCGTCGGAACGCGGTGAGGTCCGTGCGGCGAAACATCAGGAAGCGTACGACCATCTGGACCTCGGATCAGGCCA------
>Lendenfeldia_plicata_G312964
GAGCAGGTCTGTCCGAGCGTCCGCCAACCAAAAAAACGTTGTTGTTTTCGGACGACAAGAGTGAAGAGCTGCAACGCCGACCCCTCACGGGGGGTGGGCTGCACTCCTTGAAGAGACGTGCCCGTGGACCGCGAGACGCGGCGGTCCGATGAGACGTCGTCGCGACATCGTGAAAAGTTGCGTCGTGGCATCTCGTCGGAACGCGGTGAGGTCCGTGCGGCGAAACATCAGGAAGCGTACGACCATCTGGACCTCGGATCAGGCC------
>Strepsichordaia_lendenfeldi_KJ174024
GAGCAGGTCTGTCCGAGCGTCCGCCAACCAAAAAAACGTTGTCGTTTTCGGACGACAAGAGTGAAGAGCTGCAACGCCGACCCCTCACGGGGGGTGGGCTGCACTCCTTGAAGAGACGTGCCCGTGGACCGCGAGACGCGGCGGTCTGATGAGACGTCGTCGCGACATCGTGAAAAGTTGCGTCGTGGCATCTCGTCGGAACGCGGTGAGGTCCGTGCGGCGAAACATCAGGAAGCGTACGACCATCTGGACCTCGGATCAGGCCA-----
>Strepsichordaia_lendenfeldi_G317776
GAGCAGGTCTGTCCGAGCGTCCGCCAACCAAAAAAACGTTGTCGTTTTCGGACGACAAGAGTGAAGAGCTGCAACGCCGACCCCTCACGGGGGGTGGGCTGCACTCCTTGAAGAGACGTGCCCGTGGACCGCGAGACGCGGCGGTCCGATGAGACGTCGTCGCGACATCGTGAAAAGTTGCGTCGTGGCATCTCGTCGGAACGCGGTGAGGTCCGTGCGGCGAAACATCAGGAAGCGTAGGACCATCTGGACCTCGGATCAGGCCA-----
>Lendenfeldia_plicata_G319171
GAGCAGGTCTGTCCGAGCGTCCGCCAACCAAAAAAACGTTGTCGTTTTCGGACGACAAGAGTGAAGAGCTGCAACGCCGACCCCTCACGGGGGGTGGGCTGCACTCCTTGAAGAGACGTGCCCGTGGACCGCGAGACGCGGCGGTCCGATGAGACGTCGTCGCGACATCGTGAAAAGTTGCGTCGTGGCATCTCGTCGGAACGCGGTGAGGTCCGTGCGGCGAAACATCAGGAAGCGTACGACCATCTGGACCTCGGATCAGGCC------
>Lendenfeldia_plicata_G319507
GAGCAGGTCTGTCCGAGCGTCCGCCAACCAAAAAAACGTTGTCGTTTTCGGACGACAAGAGTGAAGAGCTGCAACGCCGACCCCTCACGGGGGGTGGGCTGCACTCCTTGAAGAGACGTGCCCGTGGACCGCGAGACGCGGCGGTCCGATGAGACGTCGTCGCGACATCGTGAAAAGTTGCGTCGTGGCATCTCGTCGGAACGCGGTGAGGTCCGTGCGGCGAAACATCAGGAAGCGTACGACCATCTGGACCTCGGATCAGGC-------
>Strepsichordaia_lendenfeldi_HOLOTYPE_AMZ5026
GAGCAGGTCTGTCCGAGCGTCCGCCAACCAAAAAAACGTTGTCGTTTTCGGACGACAAGAGTGAAGAGCTGCAACGCCGACCCCTCACGGGGGGTGGGCTGCACTCCTTGAAGAGACGTGCCCGTGGACCGCGAGACGCGGCGGTCCGATGAGACGTCGTCGCGACATCGTGAAAAGTTGCGTCGTGGCATCTCGTCGGAACGCGGTGAGGTCCGTGCGGCGAAACATCAGGAAGCGTACGACCATCTGGACCTCGGATCAGGCCA-----
>Strepsichordaia_lendenfeldi_G322810
GAGCAGGTCTGTCCGAGCGTCCGCCAACCAAAAAAACGTTGTCGTTTTCGGACGACAAGAGTGAAGAGCTGCAACGCCGACCCCTCACGGGGGGTGGGCTGCACTCCTTGAAGAGACGTGCCCGTGGACCGCGAGACGCGGCGGTCCGATGAGACGTCGTCGCGACATCGTGAAAAGTTGCGTCGTGGCATCTCGTCGGAACGCGGTGAGGTCCGTGCGGCGAAACATCAGGAAGCGTACGACCATCTGGACCTCGGATCAGGCCA-----
>Strepsichordaia_lendenfeldi_KJ174028
GAGCAGGTCTGTCCGAGCGTCCGCCAACCAAAAAAACGTTGTCGTTTTCGGACGACAAGAGTGAAGAGCTGCAACGCCGACCCCTCACGGGGGGGTGGGCTGCACTCCTTGAAGAGACGTGCCCGTGGACCGCGAGACGCGGCGGTCCGATGAGACGTCGTCGCGACATCGTGAAAAGTTGCGTCGTGGCATCTCGTCGGAACGCGGTGAGGTCCGTGCGGCGAAACATCAGGAAGCGTACGACCATCTGGACCTCGGATCAGGCCA----
>Carteriospongia_foliascens_RMNH1938
GAGCAGGTCTGTTCGAGCGTCCGCCAATCGAGTTAAGCGTTGTCGCCCGTCGAGAGACGGACGGCAAGAGTGAGGAGCTGCAAGAAAGCCTGCACGGCGTACGCACTCTTTGAAGAGACGCGCCGGCGGACCGCAACGCCGCGATCCGGCGAGACGTCGTCGCGACATCGTGAACGGTCGCGTCGTGGCATCCCGTGCGGACCGCGCGTTGGGGTCGGCGTCGGCACACACATCAGGAAGCGACCATCTGGACCTCGGATCAGGCCA----
>Carteriospongia_sp_GW7392
GAGCAGGTCTGTTCGAGCGTCCGCCAATCGAGTTAAGCGTTGTTGCCCGTCAAGAGACGGACGGCAAGAGTGAGGAGCTGCAAGAAAGCCTGCACGGCGTACGCACTCCTTGAAGAGACACGCCGGCGGACCGCAACGCCGCGATCCGGCGAGACGTCGTCGCGACATCGTGAACGGTCGCGTCGTGGCATCCCGTGCGGACCGCGCGTTGGGGTCGGCGTCGGCACACACATCAGGAAGCGACCATCTGGACCTCGGATCAGGCCA----
>Phyllospongia_papyracea_G322855
GAGCAGGTCTGTCCGAGCGTCCGCCAATCGACGAAAGCGTTGTCGTCCGAGAGACGGCAAGAGTGAGGAGCTGCAACGAGGCGTCCGCGCCGTGCGCTGCACTCCTTGAAGAGACACGCCCGTGGACTGCGACGCGGCGGTCCGACGAGATGTCGTCGCGACATCGTGAACGGTTGCGGCGATGCATCCCGTGCGTACCCCGCGGCGGAGTCGGCGGCAAGACAAATCAGGAAGCGACCATCTGGACCTCGGATCAGGCCA----------
>Phyllospongia_papyracea_G322863
GAGCAGGTCTGTCCGAGCGTCCGCCAATCGACGAAAGCGTTGTCGTCCGAGAGACGGCAAGAGTGGGGAGCTGCAACGAGGCGTCCGCGCCGTGCGCTGCACTCCTTGAAGAGACACGCCCGTGGACTGCGACGCGGCGGTCCGACGAGATGTCGTCGCGACATCGTGAACGGTTGCGGCGATGCATCCCGTGCGTACCCCGCGGCGGAGTCGGCGGCAAGACACATCAGGAAGCGACCATCTGGACCTCGGATCAGGCCA----------
>Lendenfeldia_dendyi_POR8134
GAGCAGGTCTGTCCGAGCGTCCGCCAATCGACGAAAGCGTTGTCGTCCGAGAGACGGCAAGAGTGAGGAGCTGCAACGGGGCGTCCGCGCCGTGCGCCGCACTCCTTGAAGAGACGCGCCCGCGGACTGCGACGCGGCGGTCCGACGAGACATCGTCGCGACATCGTGAACGGTTGCGGCGATGCATCCCGTGCGTACCCCGCGGCGGAGTCGGCGGCAAGACAAATCAGGAAGCGACCATCTGGACCTCGGATCAGGCC-----------
>Phyllospongia_papyracea_RMNH1817
GAGCAGGTCTGTCCGAGCGTCCGCCAATCGACGAAAGCGTTGTCGTCCGAGAGACGGCAAGAGTGAGGAGCTGCAACGGGGCGTCCGCGCCGTGCGCCGCACTCCTTGAAGAGACGCGCCCGCGGACTGCGACGCGGCGGTCCGACGAGACATCGTCGCGACATCGTGAACGGTTGCGGCGATGCATCCCGTGCGTACCCCGCGGCGGAGTCGGCGGCAAGACAAATCAGGAAGCGACCATCTGGACCTCGGATCAGGCCA----------
>Phyllospongia_alcicornis_POR12065
GAGCAGGTCTGTCCGAGCGTCCGCCAATCRACGAAAGCGTTGTCGTCCGAGAGACGGCAAGAGTGAGGAGCTGCAACGGGGCGTCCRCGCCGTGCGCTGCACTCCTTGAAGAGACGCGSCCGTGGACTGCGACGCGGCGGTCCGACGAGACGTCGTCGCGACATCGTGAACGGTTGCGGCGATGCATCCCGTGCGTACCCCGCGGCGGAGTCGGCGGCAAGACAAATCAGGAAGCGACCATCTGGACCTCGGATCAGGCCA----------
>Phyllospongia_papyracea_KJ174052
GAGCAGGTCTGTCCGAGCGTCCGCCAATCGACGAAAGCGTTGTCGTCCGAGAGACGGCAAGAGTGAGGAGCTGCAACGGGGCGTCCGCGCCGTGCGCTGCACTCCTTGAAGAGACGCGCCCGTGGACTGCGACGCGGCGGTCCGACGAGACGTCGTCGCGACATCGTGAACGGTTGCGGCGATGCATCCCGTGCGTACCCCGCGGCGGAGTCGGCGGCCAGACAAATCAGGAAGCGACCATCTGGACCTCGGATCAGGCCA----------
>Phyllospongia_papyracea_KJ174051
GAGCAGGTCTGTCCGAGCGTCCGCCAATCGAGGAAAGCGTTGTCGTCCGAGAGACGGCAAGAGTGAGGAGCTGCAACGGGGCGTCCGCGCCGTGCGCTGCACTCCTTGAAGAGACGCGCCCGTGGACTGCGACGCGGCGGTCCGACGAGACGTCGTCGCGACATCGTGAACGGTTGCGGCGATGCATCCCGTGCGTACCCCGCGGCGGAGTCGGCGGCCAGACAAATCAGGAAGCGACCATCTGGACCTCGGATCAGGCCA----------
>Phyllospongia_papyracea_KJ174055
GAGCAGGTCTGTCCGAGCGTCCGCCAATCGAGGAAAGCGTTGTCGTCCGAGAGACGGCAAGAGTGAGGAGCTGCAACGGGGCGTCCGCGCCGTGCGCTGCACTCCTTGAAGAGACGCGCCCGTGGACTGCGACGCGGCGGTCCGACGAGACGTCGTCGCGACATCGTGAACGGTTGCGGCGATGCATCCCGTGCGTACCCCGCGGCGGAGTCGGCGGCCAGACAAATCAGGAAGCGACCATCTGGACCTCGGATCAGGCCA----------
>Phyllospongia_papyracea_G318080
GAGCAGGTCTGTCCGAGCGTCCGCCAATCGACGAAAGCGTTGTCGTCGGAGAGACGACAAGAGTGAGGAGCTGCAACGAGGCGTCCGCGCCGTGCGCTGCACTCCTTGAAGAGACGCGCCCGTGGACTGCGACGCGGCGGTCCGACGAGACGTCGTCGCGACATCGTGAACGGTTGCGGCGATGCATCCCGAGCGTACCCCGCAGCGGAGTCGGCGGCAAGAGACATCAGGAAGCGACCATCTGGACCTCGGATCAGGCCA----------
>Phyllospongia_papyracea_KJ174029
GAGCAGGTCTGTCCGAGCGTCCGCCAATCAACGAAAGCGTTGTCGTCGGAGAGACGACAAGAGTGAGGAGCTGCAACGAGGCGTCCGCGCCGTGCGCTGCACTCCTTGAAGAGACGCGCCCGTGGACTGCGACGCGGCGGTCCGACGAGACGTCGTCGCGACATCGTGAACGGTTGCGGCGATGCATCCCGTGCGTACCCCGCAGCGGAGTCGGCGGCAAGAGACATCAGGAAGCGACCATCTGGACCTCGGATCAGGCCA----------
>Phyllospongia_papyracea_KJ17403
GAGCAGGTCTGTCCGAGCGTCCGCCAATCGACGAAAGCGTTGTCGTCGGAGAGACGACAAGAGTGAGGAGCTGCAACGAGGCGTCCGCGCCGTGCGCTGCACTCCTTGAAGAGACGCGCCCGTGGACTGCGACGCGGCGGTCCGACGAGACGTCGTCGCGACATCGTGAACGGTTGCGGCGATGCATCCCGTGCGTACCCCGCAGCGGAGTCGGCGGCAAGAGACATCAGGAAGCGACCATCTGGACCTCGGATCAGGCCA----------
>Carteriospongia_flabellifera_G313227
GAGCAGGTCTGTCCGAGCGTCCGCCAATCGACAAAAGCGTTGTCGTCCAAGAGACGGCAAGAGTGAGGAGCTGCAACGAGGCGTCCGTGCCGTGCGCTGCACTCCCTGAAGAGACGCGGCCGTGGACTGCGACGCGGCGGTCCGACGAGACGTCGTCGCGACATCGTGAACGGTTGCGACGATGCATCCCGTGCGTACCCCGCGGCGGAGTCGGCGGCAAGAGACATCAGGAAGCGACCATCTGGACCTCGGATCAGGCCA----------
>Phyllospongia_lamellosa_KJ174046
GAGCAGGTCTGTCCGAGCGTCCGCCAATCGACGAAAGCGTTGTCGTCCAAGAGACGGCAAGAGTGAGGAGCTGCGACGAGGCGTCCGCGCCGTGCGCCGCACTCCCTGAAGAGACGCGGCCGTGGACTGCGACGCGGCGGCCCGACGAGACGTCGTCGCGACATCGTGAACGGTTGCGACGATGCATCCCGTGCGTACCCCGCGGCGGAGTCGGCAGCAAGAGACATCAGGAAGCGACCATCTGGACCTCGGATCAGGCCA----------
>Phyllospongia_lamellosa_KJ174047
GAGCAGGTCTGTCCGAGCGTCCGCCAATCGACGAAAGCGTTGTCGTCCAAGAGACGGCAAGAGTGAGGAGCTGCGACGAGGCGTCCGCGCCGTGCGCCGCACTCCCTGAAGAGACGCGGCCGTGGACTGCGACGCGGCGGTCCGACGAGACGTCGTCGCGACATCGTGAACGGTTGCGACGATGCATCCCGTGCGTACCCCGCGGCGGAGTCGGCAGCAAGAGACATCAGGAAGCGACCATCTGGACCTCGGATCAGGCCA----------
>Phyllospongia_lamellosa_G322790
GAGCAGGTCTGTCCGAGCGTCCGCCAATCGACGAAAGCGTTGTCGTCCAAGAGACGGCAAGAGTGAGGAGCTGCGACGAGGCGTCCGCGCCGTGCGCCGCACTCCCTGAAGAGACGCGGCCGTGGACTGCGACGCGGCGGTCCGACGAGACGTCGTCGCGACATCGTGAACGGTTGCGACGATGCATCCCGTGCGTACCCCGCGGCGGAGTCGGCAGCAAGAGACATCAGGAAGCGACCATCTGGACCTCGGATCAGGCCA----------
>Phyllospongia_lamellosa_G322848
GAGCAGGTCTGTCCGAGCGTCCGCCAATCGACGAAAGCGTTGTCGTCCAAGAGACGGCAAGAGTGAGGAGCTGCGACGAGGCGTCCGCGCCGTGCGCCGCACTCCCTGAAGAGACGCGGCCGTGGACTGCGACGCGGCGGTCCGACGAGACGTCGTCGCGACATCGTGAACGGTTGCGACGATGCATCCCGTGCGTACCCCGCGGCGGAGTCGGCAGCAAGAGACATCAGGAAGCGACCATCTGGACCTCGGATCAGGCCA----------
>Phyllospongia_papyracea_G307267
GAGCAGGTCTGTCCGAGCGTCCGCCAATCGACGAAAGCGTTGTCGTCCAAGAGACGGCAAGAGTGAGGAGCTGCGACGAGGCGTCCGCGCCGTGCGCCGCACTCCCTGAAGAGACGCGGCCGTGGACTGCGACGCGGCGGTCCGACGAGACGTCGTCGCGACATCGTGAACGGTTGCGACGATGCATCCCGTGCGTACCCCGCGGCGGAGTCGGCAGCAAGAGACATCAGGAAGCGACCATCTGGACCTCGGATCAGGCCA----------
>Lendenfeldia_plicata_G322766
GAGCAGGTCTGTCCGAGCGTCCGCCAATCGACGAAAGCGTTGTCGTCCAAGAGACGGCAAGAGTGAGGAGCTGCGACGAGGCGTCCGCGCCGTGCGCCGCACTCCCTGAAGAGACGCGGCCGTGGACTGCGACGCGGCGGTCCGACGAGACGTCGTCGCGACATCGTGAACGGTTGCGACGATGCATCCCGTGCGTACCCCGCGGCGGAGTCGGCAGCAAGAGACATCAGGAAGCGACCATCTGGACCTCGGATCAGGCC-----------
>Phyllospongia_lamellosa_KJ174044
GAGCAGGTCTGTCCGAGCGTCCGCCAATCGACGAAAGCGTTGTCGTCCAAGAGACGGCAAGAGTGAGGAGCTGCGACGAGGCGTGCGCGCCGTGCGCCGCACTCCCTGAAGAGACGCGGCCGTGGACTGCGACGCGGCGGTCCGACGAGACGTCGTCGCGACATCGTGAACGGTTGCGACGATGCATCCCGTGCGTACCCCGCGGCGGAGTCGGCAGCAAGAGACATCAGGAAGCGACCATCTGGACCTCGGATCAGGCCA----------
>Phyllospongia_lamellosa_KJ174045
AGACGCGGCCGTGGACTGCGACGCGGCGGTCCGACGAGACGTCGTCGCGACATCGTGAACGGTTGCGACGATGCATCCCGTGCGTACCCCGCGGCGGAGTCGGCAGCAAGAGACATCAGGAAGCGACCATCTGGACCTCGGATCAGGCCA-------------------------------------------------------------------------------------------------------------------------
>Carteriospongia_foliascens_NEOTYPE_BMNH1925.11.1.411
GAGCAGGTCTGTCCGAGCGTCCGCCAATCGACGAAAGCGTTGTCGTCCAAGAGACGACGGCAAGAGTGAGGAGCTGCAACGAGGCGTCCGCGGCATTCGCTGCACTCCTTGAAGAGACGCGGCCGTGGACTGCGACGCGGCGGTCCGACGAGACGTCGTCGCGACATCGTGAACGGTTGCGACGATGCATCCCGTGCGTACCCCGCGGCGGAGTCAGCGGCAAGAGACATCAGGAAACGACCATCTGGACCTCGGATCAGGCCA-------
>Carteriospongia_foliascens_RMNH1648
GAGCAGGTCTGTCCGAGCGTCCGCCAATCGACGAAAGCGTTGTCGTCCAAGAGACGACGGCAAGAGGGAGGAGCTGCAACGAGGCGTCCGCGCCGTGCGCTGCACTCCTGGAAGAGACGCGGCCGTGGACTGCGACGCGGCGGTCCGACGAGACGTGGTCGCGACATCGTGAACGGTTGGGACGATGCATCCCGTGCGTACCCCGCGGCGGAGTCGGCGGCAAGAGACATCAGGAAACGACCATCTGGACCTCGGATCAGGCCA-------
>Carteriospongia_foliascens_KJ174032
GAGCAGGTCTGTCCGAGCGTCCGCCAATCGACGAAAGCGTTGTCGTCCGAGAGACGGCAAGAGTGAGGAGCCGCAACGAGGCGTCCGCGCCGTGCGTTGCACTCCTTGAAGAGACGCGGCCGTGGACTGCAACGCGGCGGTCCGACGAGACATCGTCGCGACATCGTGAACGGTTGCGACGATGCATCCCGTGCGTACCCCGCGGCGGAGTCGGCGGCGAGAGACATCAGGAAACGACCATCTGGACCTCGGATCAGGCCA----------
>Carteriospongia_foliascens_G322818
GAGCAGGTCTGTCCGAGCGTCCGCCAATCGACGAAAGCGTTGTCGTCCGAGAGACGGCAAGAGTGAGGAGCCGCAACGAGGCGTCCGCGCCGTGCGTTGCACTCCTTGAAGAGACGCGGCCGTGGACTGCAACGCGGCGGTCCGACGAGACATCGTCGCGACATCGTGAACGGTTGCGACGATGCATCCCGTGCGTACCCCGCGGCGGAGTCGGCGGCGAGAGACATCAGGAAACGACCATCTGGACCTCGGATCAGGCCA----------
>Carteriospongia_foliascens_G322849
GAGCAGGTCTGTCCGAGCGTCCGCCAATCGACGAAAGCGTTGTCGTCCGAGAGACGGCAAGAGTGAGGAGCCGCAACGAGGCGTCCGCGCCGTGCGTTGCACTCCTTGAAGAGACGCGGCCGTGGACTGCAACGCGGCGGTCCGACGAGACATCGTCGCGACATCGTGAACGGTTGCGACGATGCATCCCGTGCGTACCCCGCGGCGGAGTCGGCGGCGAGAGACATCAGGAAACGACCATCTGGACCTCGGATCAGGCCA----------
>Carteriospongia_foliascens_POR11153
GAGCAGGTCTGTCCGAGCGTCCGCCAATCGACGAAAGCGTTGTCGTCCGAGAGACGGCAAGAGTGAGGAGCTGCAACGAGGCGTCCGCGCCGTGCGCTGCACTCCCTGAAGAGACGCGGCCGTGGACTGCGAAGCGGCGGTCCGACGAGACGTCGTCGCGACATCGTGAACGGTTGCGACGATGCATCCCGCGCGTACCCCGCGGCGGAGTCAGCGGCGAGAGACATCAGGAAACGACCATCTGGACCTCGGATCAGGCCA----------
>Carteriospongia_foliascens_KJ174050
GAGCAGGTCTGTCCGAGCGTCCGCAAATCGACGAAAGCGTTGTCGTCCGAGAGACGGCAAGAGTGATGAGCTGCAACGAGGCGTCCGCGCCGTGCGCTGCACTCCTTGAAGAGACGCGGCCGTGGACTGCGACGCAGCGGTCCGACGAGACGTCGTCGCGACATCGTGAACGGTTGCGACGATGCATCCCGTGCGTACCCCGCGGCGGAGTCGGCGGCGAGAGACATCAGGAAACGACCATCTGGACCTCGGATCAGGCCA----------
>Carteriospongia_foliascens_KJ174053
GAGCAGGTCTGTCCGAGCGTCCGCAAATCGACGAAAGCGTTGTCGTCCGAGAGACGGCAAGAGTGAGGAGCTGCAACGAGGCGTCCGCGCCGTGCGCTGCACTCCTTGAAGAGACGCGGCCGTGGACTGCGACGCAGCGGTCCGACGAGACGTCGTCGCGACATCGTGAACGGTTGCGACGATGCATCCCGTGCGTACCCCGCGGCGGAGTCGGCGGCGAGAGACATCAGGAAACGACCATCTGGACCTCGGATCAGGCCA----------
>Carteriospongia_foliascens_POR8747
GAGCAGGTCTGTCCGAGCGTCCGCCAATCGACGAAAGCGTTGTCGTCCGAGAGACGGCAAGAGTGAGGAGCTGCAACGAGGCGTCCGCGCCGTGCGCTGCACTCCCTGAAGAGACGCGGCCGTGGACTGCGACGCGGCGGTCCGACGAGACATCGTCGCGACATCGTGAACGGTTGCGACGATGCATCCCGTGCGTACCCCGCGGCGGAGTCGGCGGCGAGAGACATCAGGAAATGACCATCTGGACCTCGGATCAGGCCA----------
>Carteriospongia_foliascens_RMNH1647
GAGCAGGTCTGTCCGAGCGTCCGCCAATCGACGAAAGCGTTGTCGTCCAAGAGACGACGGCAAGAGTGAGGAGCTGCAACGAGGCGTCCGCGCCGTGCGCTGCACTCCTTGAAGAGACGCGGCCGTGGACTGCGACGCGGCGGTCCGACGAGACGTCGTCGCGACATCGTGAACGGTTGCGACGATGCATCCCGTGCGTACCCCGCGGCGGAGTCGGCGGCAAGAGACATCAGGAAACGACCATCTGGACCTCGGATCAGGCCA-------
>Carteriospongia_foliascens_RMNH1647
GAGCAGGTCTGTCCGAGCGTCCGCCAATCGACGAAAGCGTTGTCGTCCAAGAGACGACGGCAAGAGTGAGGAGCTGCAACGAGGCGTCCGCGCCGTGCGCTGCACTCCTTGAAGAGACGCGGCCGTGGACTGCGACGCGGCGGTCCGACGAGACGTCGTCGCGACATCGTGAACGGTTGCGACGATGCATCCCGTGCGTACCCCGCGGCGGAGTCGGCGGCAAGAGACATCAGGAAACGACCATCTGGACCTCGGATCAGGCCA-------
>Carteriospongia_foliascens_KJ174033
GAGCAGGTCTGTCCGAGCGTCCGCCAATCGACGAAAGCGTTGTCGTCCGAGAGACGGCAAGAGTGAGGAGCTGCAACGAGGCGTCCGCGCCGTGCGCTGCACTCCCTGAAGAGACGCGGCCGTGGACTGCGACGCGGCGGTCCGACGAGACGTCGTCGCGACATCGTGAACGGTTGCGACGATGCATCCCGTGCGTACCCCGCGGCGGAGTCGGCGGCGAGAGACATCAGGAAACGACCATCTGGACCTCGGATCAGGCCA----------
>Carteriospongia_foliascens_KJ174054
GAGCAGGTCTGTCCGAGCGTCCGCCAATCGACGAAAGCGTTGTCGTCCGAGAGACGGCAAGAGTGAGGAGCTGCAACGAGGCGTCCGCGCCGTGCGCTGCACTCCTTGAAGAGACGCGGCCGTGGACTGCGACGCGGCGGTCCGACGAGACGTCGTCGCGACATCGTGAACGGTTGCGACGATGCATCCCGTGCGTACCCCGCGGCGGAGTCGGCGGCGAGAGACATCAGGAAACGACCATCTGGACCTCGGATCAGGCCA----------
>Carteriospongia_foliascens_KJ174019
GAGCAGGTCTGTCCGAGCGTCCGCCAATCGACGAAAGCGTTGTCGTCCGAGAGACGGCAAGAGTGAGGAGCCGCAACGAGGCGTCCACGCCGTGCGCTGCACTCCTTGAAGAGACGCAGCCGTGGACTGCGACGCGGCGGTCCGACGAGACGTCGTCGCGACATCGTGAACGGTTGCGACGATGCATCCCGTGCGTACCCCGCGGCGGAGTCGGCGGCGAGAGACATCAGGAAACGACCATCTGGACCTCGGATCAGGCCA----------
>Carteriospongia_foliascens_KJ174048
GAGCAGGTCTGTCCGAGCGTCCGCCAATCGACGAAAGCGTTGTCGTCCGAGAGACGGCAAGAGTGAGGAGCCGCAACGAGGCGTCCACGCCGTGCGCTGCACTCCTTGAAGAGACGCGGCCGTGGACTGCGACGCGGCGGTCCGACGAGACGTCGTCGCGACATCGTGAACGGTTGCGACGATGCATCCCGTGCGTACCCCGCGGCGGAGTCGGCGGCGAGAGACATCAGGAAACGACCATCTGGACCTCGGATCAGGCCA----------
>Carteriospongia_foliascens_KJ174021
GAGCAGGTCTGTCCGAGCGTCCGCCAATCGACGAAAGCGTTGTCGTCCGAGAGACGGCAAGAGTGAGGAGCCGCAACGAGGCGTCCGCGCCGTGCGCTGCACTCCTTGAAGAGACGCGGCCGTGGACTGCGACGCGGCGGTCCGACGAGACGTCGTCGCGACATCGTGAACGGTTGCGACGATGCATCTCGTGCGTACCCCGCGGCGGAGTCGGCGGCGAGAGACATCAGGAAACGACCATCTGGACCTCGGATCAGGCCA----------
>Carteriospongia_foliascens_KJ174022
GAGCAGGTCTGTCCGAGCGTCCGCCAATCGACGAAAGCGTTGTCGTCCGAGAGACGGCAAGAGTGAGGAGCCGCAACGAGGCGTCCGCGCCGTGCGCTGCACTCCTTGAAGAGACGCGGCCGTGGACTGCGATGCGGCGGTCCGACGAGACGTCGTCGCGACATCGTGAACGGTTGCGACGATGCATCCCGTGCGTACCCCGCGGCGGAGTCGGCGGCGAGAGACATCAGGAAACGACCATCTGGACCTCGGATCAGGCCA----------
>Carteriospongia_foliascens_KJ174023
GAGCAGGTCTGTCCGAGCGTCCGCCAATCGACGAAAGCGTTGTCGTCCGAGAGACGGCAAGAGTGAGGAGCCGCAACGAAGCGTCCGCGCCGTGCGCTGCACTCCTTGAAGAGACGCGGCCGTGGACTGCGACGCGGCGGTCCGACGAGACGTCGTCGCGACATCGTGAACGGTTGCGACGATGCATCCCGTGCGTACCCCGCGGCGGAGTCGGCGGCGAGAGACATCAGGAAACGACCATCTGGACCTCGGATCAGGCCA----------
>Carteriospongia_flabellifera_G315231
GAGCAGGTCTGTCCGAGCGTCCGCCAATCGACGAAAGCGTTGTCGTCCGAGAGACGGCAAGAGTGAGGAGCCGCAACGAGGCGTCCGCGCCGTGCGCTGCACTCCTTGAAGAGACGCGGCCGTGGACTGCGACGCGGCGGTCCGACGAGACGTCGTCGCGACATCGTGAACGGTTGCGACGATGCATCCCGTGCGTACCCCGCGGCGGAGTCGGCGGCGAGAGACATCAGGAAACGACCATCTGGACCTCGGATCAGGCCA----------
>Carteriospongia_foliascens_KJ174020
GAGCAGGTCTGTCCGAGCGTCCGCCAATCGACGAAAGCGTTGTCGTCCGAGAGACGGCAAGAGTGAGGAGCCGCAACGAGGCGTCCGCGCCGTGCGCTGCACTCCTTGAAGAGACGCGGCCGTGGACTGCGACGCGGCGGTCCGACGAGACGTCGTCGCGACATCGTGAACGGTTGCGACGATGCATCCCGTGCGTACCCCGCGGCGGAGTCGGCGGCGAGAGACATCAGGAAACGACCATCTGGACCTCGGATCAGGCCA----------
>Carteriospongia_foliascens_KJ174031
GAGCAGGTCTGTCCGAGCGTCCGCCAATCGACGAAAGCGTTGTCGTCCGAGAGACGGCAAGAGTGAGGAGCCGCAACGAGGCGTCCGCGCCGTGCGCTGCACTCCTTGAAGAGACGCGGCCGTGGACTGCGACGCGGCGGTCCGACGAGACGTCGTCGCGACATCGTGAACGGTTGCGACGATGCATCCCGTGCGTACCCCGCGGCGGAGTCGGCGGCGAGAGACATCAGGAAACGACCATCTGGACCTCGGATCAGGCCA----------
>Carteriospongia_foliascens_KJ174049
GAGCAGGTCTGTCCGAGCGTCCGCCAATCGACGAAAGCGTTGTCGTCCGAGAGACGGCAAGAGTGAGGAGCCGCAACGAGGCGTCCGCGCCGTGCGCTGCACTCCTTGAAGAGACGCGGCCGTGGACTGCGACGCGGCGGTCCGACGAGACGTCGTCGCGACATCGTGAACGGTTGCGACGATGCATCCCGTGCGTACCCCGCGGCGGAGTCGGCGGCGAGAGACATCAGGAAACGACCATCTGGACCTCGGATCAGGCCA----------
>Carteriospongia_foliascens_G317494
GAGCAGGTCTGTCCGAGCGTCCGCCAATCGACGAAAGCGTTGTCGTCCGAGAGACGGCAAGAGTGAGGAGCCGCAACGAGGCGTCCGCGCCGTGCGCTGCACTCCTTGAAGAGACGCGGCCGTGGACTGCGACGCGGCGGTCCGACGAGACGTCGTCGCGACATCGTGAACGGTTGCGACGATGCATCCCGTGCGTACCCCGCGGCGGAGTCGGCGGCGAGAGACATCAGGAAACGACCATCTGGACCTCGGATCAGGCCA----------
>Aquaria_Sponge_LAB1_GW8481
GAGCAGGTCTGTTCGAGCGTCCGCCAATCGAAGAAATCGTTGTCGTCCGGGACGGCAAGAGTGAGGAGCTGCGGCGGCGATCGACATGCGCCGCACTCCTTGAAGAGACGCGCTCGCGGATTGCGACGCGGCGGTCCGAAGAGACGTCGTCGCGACATCGTGAACGGTTGCGTCGTCGCATCTCTTGGGCACCGCGGGGTCGGATCGGCGGCCGGAGATCAGGAAGCGACCATCTGGACCTCGGATCAGGCCA------------------
>Aquaria_Sponge_LAB4_GW30003
GAGCAGGTCTGTTCGAGCGTCCGCCAATCGAAGAAATCGTTGTCGTCCGGGACGGCAAGAGTGAGGAGCTGCGGCGGCGATCGACATGCGCCGCACTCCTTGAAGAGACGCGCTCGCGGATTGCGACGCGGCGGTCCGAAGAGACGTCGTCGCGACATCGTGAACGGTTGCGTCGTCGCATCTCTTGGGCACCGCGGGGTCGGATCGGCGGCCGGAGATCAGGAAGCGACCATCTGGACCTCGGATCAGGCCA------------------
>Aquaria_Sponge_SHOP4_GW27684
GAGCAGGTCTGTTCGAGCGTCCGCCAATCGAAGAAATCGTTGTCGTCCGGGACGGCAAGAGTGAGGAGCTGCGGCGGCGATCGACATGCGCCGCACTCCTTGAAGAGACGCGCTCGCGGATTGCGACGCGGCGGTCCGAAGAGACGTCGTCGCGACATCGTGAACGGTTGCGTCGTCGCATCTCTTGGGCACCGCGGGGTCGGATCGGCGGCCGGAGATCAGGAAGCGACCATCTGGACCTCGGATCAGGCCA------------------
>Aquaria_Sponge_LAB2_GW27612
GAGCAGGTCTGTTCGAGCGTCCGCCAATCGAAGAAATCGTTGTCGTCCGGGACGGCAAGAGTGAGGAGCTGCGGCGGCGATCGACATGCGCCGCACTCCTTGAAGAGACGCGCTCGCGGATTGCGACGCGGCGGTCCGAAGAGACGTCGTCGCGACATCGTGAACGGTTGCGTCGTCGCATCTCTTGGGCACCGCGGGGTCGGATCGGCGGCCGGAGATCAGGAAGCGACCATCTGGACCTCGGATCAGGCCA------------------
>Aquaria_Sponge_LAB3_GW30002
GAGCAGGTCTGTTCGAGCGTCCGCCAATCGAAGAAATCGTTGTCGTCCGGGACGGCAAGAGTGAGGAGCTGCGGCGGCGATCGACATGCGCCGCACTCCTTGAAGAGACGCGCTCGCGGATTGCGACGCGGCGGTCCGAAGAGACGTCGTCGCGACATCGTGAACGGTTGCGTCGTCGCATCTCTTGGGCACCGCGGGGTCGGATCGGCGGCCGGAGATCAGGAAGCGACCATCTGGACCTCGGATCAGGCCA------------------
>Aquaria_Sponge_SHOP3_GW27620
GAGCAGGTCTGTTCGAGCGTCCGCCAATCGAAGAAATCGTTGTCGTCCGGGACGGCAAGAGTGAGGAGCTGCGGCGGCGATCGACATGCGCCGCACTCCTTGAAGAGACGCGCTCGCGGATTGCGACGCGGCGGTCCGAAGAGACGTCGTCGCGACATCGTGAACGGTTGCGTCGTCGCATCTCTTGGGCACCGCGGGGTCGGATCGGCGGCCGGAGATCAGGAAGCGACCATCTGGACCTCGGATCAGGCCA------------------
>Lendenfeldia_chondrodes_RF088
GAGCAGGTCTGTTCGAGCGTCCGCCAATCAAAGAAATCGTTGTCGTCCGGGACGGCAAGAGTGAGGAGCTGCGGCGATCGACATGCGCCGCACTCCTTGAAGAGACGCGCTCGCGGATTGCGACGCGGCGGTCCGAAGAGACGTCGTCGCGACATCGTGAATGGTTGCGTCGTCGCATCTCTCGGGMACCGCGGGGTCGGATCGGCGGCCGGMGATCAGGAAGCGACCATCTGGACCTCGGATCAGGCC----------------------
>Aquaria_Sponge_SHOP1_GW27699
GAGCAGGTCTGTTCGAGCGTCCGCCAATCAAAGAAATCGTTGTCGTCCGGGACGGCAAGAGTGAGGAGCTGCGGCGATCGACATGCGCCGCACTCCTTGAAGAGACGCGCTCGCGGATTGCGACGCGGCGGTCCGAAGAGACGTCGTCGCGACATCGTGAATGGTTGCGTCGTCGCATCTCTCGGGAACCGCGGGGTCGGATCGGCGGCCGGCGATCAGGAAGCGACCATCTGGACCTCGGATCAGGCCA---------------------
>Aquaria_Sponge_SHOP2_GW27610
GAGCAGGTCTGTTCGAGCGTCCGCCAATCAAAGAAATCGTTGTCGTCCGGGACGGCAAGAGTGAGGAGCTGCGGCGATCGACATGCGCCGCACTCCTTGAAGAGACGCGCTCGCGGATTGCGACGCGGCGGTCCGAAGAGACGTCGTCGCGACATCGTGAATGGTTGCGTCGTCGCATCTCTCGGGAACCGCGGGGTCGGATCGGCGGCCGGCGATCAGGAAGCGACCATCTGGACCTCGGATCAGGCCA---------------------
>Phyllospongia_papyracea_G318009
GAGCAGGTCTGTTCGAGCGTCCGCCAATCGACAAAAGCGTTGTCGTCCTCCGGGACGGCAAGAATGAGGAGCTGCGGCGATGGACGTGCGCCGCACTCCTTGAAAAGACGTGCCAGCGGATTGCGACGCGGCGGTCCGAAGAGACGTCGTCGCAACATCGTGAACGGTTGCGTCGTCGCATCTCTTGGGAACCGCGGAGTCAGATCGGCGGCCGGAAATCAGGAAGCGACCATCTGGACCTCGGATCAGGCCA------------------
>Carteriospongia_contorta_G318412
GAGCAGGTCTGTTCGAGCGTCCGCCAATCGACGAAAGCGTTGTCGTCCTCCGGGACGGCAAGAATGAGGAGCTGCGGCGATGTACGTGCGCCGCACTCCTTGAAAAGACGTGCCAGCAGATTGCGACGCGGCGGTCCGAAGAGACGTCGTCGCGACATCGTGAACGGTTGCGTCGTTGCATCTCTTGGGAACCGCGGAGTCAGATCGGCGGCCGGAAATCAGGAAGCGACCATCTGGACCTCGGATCAGGCCA------------------
>Carteriospongia_flabellifera_KJ174041
GAGCAGGTCTGTTCGAGCGTCCGCCAATCGACGAAAGCGTTGTCGTCCTCCGGGACGGCAAGAATGAGGAGCTGCGGCGATGGACGTGCGCCGCACTCCTTGAAAAGACGTGCCAGCAGATTGCGACGCGGCGGTCCGAAGAGACGTCGTCGCGACATCGTGAACGGCTGCGTCGTCGCATCTCTTGGGAACCGTGGGGTCAGATCGGTGGCCGGAAATCAGGAAGCGACCATCTGGACCTCGGATCAGGCCA------------------
>Carteriospongia_flabellifera_KJ174042
GAGCAGGTCTGTTCGAGCGTCCGCCAATCGACGAAAGCGTTGTCGTCCTCCGGGACGGCAAGAATGAGGAGCTGCGGCGATGGACGTGCGCCGCACTCCTTGAAAAGACGTGCCAGCAGATTGCGACGCGGCGGTCCGAAGAGACGTCGTCGCGACATCGTGAACGGTTGCGTCGTCGCATCTCTTGGGAACCGCGGGGTCAGATCGGTGGCCGGAAATCAGGAAGCGACCATCTGGACCTCGGATCAGGCCA------------------
>Carteriospongia_flabellifera_KJ174043
GAGCAGGTCTGTTCGAGCGTCCGCCAATCGACGAAAGCGTTGTCGTCCTCCGGGACGGCAAGAATGAGGAGCTGCGGCGATGAACGTGCGCCGTACTCCTTGAAAAGACGTGCCAGCGGATTGCGACACGACGGTCCGAAGAGACGTCGTCGCGACATCGTGAACAGTTGCGTCGTCACATCTCTTGGGAACCGCGGGGTCAAATCGGCGGCCAGAAATCAGGAAGCGACCATCTGGACCTCGGATCAGGCCA------------------
>Carteriospongia_flabellifera_KJ174034
GAGCAGGTCTGTTCGAGCGTCCGCCAATCGACGAAAGCGTTGTCGTCCTCCGGGACGGCAAGAATGAGGAGCTGCGGCGATGAACGTGCGCCGTACTCCTTGAAAAGACGTGCCAGCGGATTGCGACACGGCGGTCCGAAGAGACGTCGTCGCAACATCGTGAACGGTTGCGTCGTCACATCTCTTGGGAACCGCGGGGTCAGATCGGCGGCCGGAAATCAGGAAGCGACCATCTGGACCTCGGATCAGGCCA------------------
>Carteriospongia_flabellifera_KJ174035
GAGCAGGTCTGTTCGAGCGTCCGCCAATCGACGAAAGCGTTGTCGTCCTCTGGGACGGCAAGAATGAGGAGCTGCGGCGATGAACGTGCGCCGTACTCCTTGAAAAGACGTGCCAGCGGATTGCGACACGGCGGTCCGAAGAGACGTCGTCGCGACATCGTGAACGGTTGCGTCGTCACATCTCTTGGGAACCGCGGGGTCAGATCGGCGGCCGGAAATCAGGAAGCGACCATCTGGACCTCGGATCAGGCCA------------------
>Carteriospongia_sp_G322820
GAGCAGGTCTGTTCGAGCGTCCGCCAATCGACGAAAGCGTTGTCGTCCTCCGGGACGGCAAGAATGAGGAGCTGCGGCGATGAACGTGCGCCGTACTCCTTGAAAAGACGTGCCAGCGGATTGCGACACGGCGGTCCGAAGAGACGTCGTCGCGACATCGTGAACGGTTGCGTCGTCGCATCTCTTGGGAACCGCGGGGTCAGATCGGCGGCCGGAAATCAGGAAGCGACCATCTGGACCTCGGATCAGGCCA------------------
>Carteriospongia_contorta_RF018
GAGCAGGTCTGTTCGAGCGTCCGCCAATCGACGAAAGCGTTGTCGTCCTCCGGGACGGCAAGAATGAGGAGCTGCGGCGATGAACGTGCGCCGTACTCCTTGAAAAGACGTGCCAGCGGATTGCGACACGGCGGTCCGAAGAGACGTCGTCGCGACATCGTGAACGGTTGCGTCGTCGCATCTCTTGGGAACCGCGGGGTCAGATCGGCGGCCGGAAATCAGGAAGCGACCATCTGGACCTCGGATCAGGCCA------------------
>Carteriospongia_flabellifera_G315298
GAGCAGGTCTGTTCGAGCGTCCGCCAATCGACGAAAGCGTTGTCGTCCTCCGGGACGGCAAGAATGAGGAGCTGCGGCGATGAACGTGCGCCGTACTCCTTGAAAAGACGTGCCAGCGGATTGCGACACGGCGGTCCGAAGAGACGTCGTCGCGACATCGTGAACGGTTGCGTCGTCGCATCTCTTGGGAACCGCGGGGTCAGATCGGCGGCCGGAAATCAGGAAGCGACCATCTGGACCTCGGATCAGGCCA------------------
>Carteriospongia_flabellifera_KJ174038
GAGCAGGTCTGTTCGAGCGTCCGCCAATCGACGAAAGCGTTGTCGTCCTCTGGGACGGCAAGAATGAGGAGCTGCGGCGATGAACGTGCGCCGTACTCCTTGAAAAGACGTGCCAGCGGATTGYGACACGGCGGTCCGAAGAGACGTCGTCGCGACATCGTGAACGGTTGCGTCGTCGCATCTCTTGGGAACCGCGGGGTCAGATCGGCGGCCGGAAATCAGGAAGCGACCATCTGGACCTCGGATCAGGCCA------------------
>Carteriospongia_flabellifera_KJ174040
GAGCAGGTCTGTTCGAGCGTCCGCCAATCGACGAAAGCGTTGTCGTCCTCTGGGACGGCAAGAATGAGGAGCTGCGGCGATGAACGTGCGCCGTACTCCTTGAAAAGACGTGCCAGCGGATTGCGAGACGGCGGTCCGAAGAGACGTCGTCGCGACATCGTGAACGGTTGCGTCGTCGCATCTCTTGGGAACCGCGGGGTCAGATCGGCGGCCGGAAATCAGGAAGCGACCATCTGGACCTCGGATCAGGCCA------------------
>Carteriospongia_flabellifera_KJ174036
GAGCAGGTCTGTTCGAGCGTCCGCCAATCGACGAAAGCGTTGTCGTCCTCTGGGACGGCAAGAATGAGGAGCTGCGGCGATGAACGTGCGCCGTACTCCTTGAAAAGACGTGCCAGCGGATTGCGACACGGCGGTCCGAAGAGACGTCGTCGCGACATCGTGAACGGTTGCGTCGTCGCATCTCTTGGGAACCGCGGGGTCAGATCGGCGGCCGGAAATCAGGAAGCGACCATCTGGACCTCGGATCAGGCCA------------------
>Carteriospongia_flabellifera_KJ174037
GAGCAGGTCTGTTCGAGCGTCCGCCAATCGACGAAAGCGTTGTCGTCCTCTGGGACGGCAAGAATGAGGAGCTGCGGCGATGAACGTGCGCCGTACTCCTTGAAAAGACGTGCCAGCGGATTGCGACACGGCGGTCCGAAGAGACGTCGTCGCGACATCGTGAACGGTTGCGTCGTCGCATCTCTTGGGAACCGCGGGGTCAGATCGGCGGCCGGAAATCAGGAAGCGACCATCTGGACCTCGGATCAGGCCA------------------
>Carteriospongia_flabellifera_KJ174039
GAGCAGGTCTGTTCGAGCGTCCGCCAATCGACGAAAGCGTTGTCGTCCTCTGGGACGGCAAGAATGAGGAGCTGCGGCGATGAACGTGCGCCGTACTCCTTGAAAAGACGTGCCAGCGGATTGCGACACGGCGGTCCGAAGAGACGTCGTCGCGACATCGTGAACGGTTGCGTCGTCGCATCTCTTGGGAACCGCGGGGTCAGATCGGCGGCCGGAAATCAGGAAGCGACCATCTGGACCTCGGATCAGGCCA------------------
>Phyllospongia_lamellosa_G319337
GAGCAGGTCTGTCCGAGCGTCTGCCAACCAAATTTGTTGTCGTCCACATGACGGACGACAAGAGTGAGGAGCTGCATCGCCGACCCTCCGGGGCCATGTTGCACTCCTTGAAGAACATACCGTAGGAGCATTGCGGACGGTGGACCGAGCCGCGGTGAGGCGATCGTCGCAACGGCATAAACGGTTGCGTCGTCGCATCTTCACGGCCGGTGCACACGCTCGCGTGCCGTCTCAGGATGCCGACCATTTGGACCTCGGATCAGCC------
>Spongia_cf_irregularis_NZ002
GAGCAGGTCTGTCCGAGCGTCTGCCACCTGAAAACGTTGTCGTCCACGGACGACAAGAGTGAGGAGATGCACGCCCGGGTCGTGCTGCACTCCTTGAAGAGGCATTGCGGACGGTGCACCGTGACCGGGTGAGACAATCGTCGCCATAAACGGTTGCGTCATCTCGTCGGTGCCGGCCGCGGTCCCAAACACCGTTTGGACCTCGGATCAGG-----------------------------------------------------------
>Rhopaloeides_odorabile_G322813
GAGCAGGTCTGTCCGAGCGTCTGCCACCTGAAAACGTTGTCGTACACGTACGACAAGAGTGAGGGGCTGCACGCGCAAACCGCACTGCACCCCTTGAAGAGGCATTGTGGACGGTGGACCGCGACCGGGTGAGACAATCGTCGCCATAAACGGTTGCGTCGTCTGGTCGGTGCCGTCGCTCTCTGCACCGTTTGGACCTCGGATCAGG---------------------------------------------------------------
>Cacospongia_mycofijiensis_POR18574
GAGCAGGTCTGTCCGAGCGTCTGCCAACACAATCCATTGTCACTGCCATGTGACGAGATTGAGGGGCTGTGACACTGTAGTGCCACTCACCCCTTGAAGGTGTGCAGTCGACGTTGGGCCGTGGCAGGGTGAGACCGTCGTCACTGTAACGTGTTGTTTCGTCTCGTCGAATTTACTGTCACCGCGGATGACCACCTGGACCTCGGATCAGG-----------------------------------------------------------
>Coscinoderma_matthewsi_G313086
GAGCAGGTCTGTCCGAGCGTCTGCCACCCCGACAGGCCGTCACCCCACGGTGACGGGATTGAGGAGCTGCAAGGTTGTATTKTGGTGCACTCCTTGAAGATGTGTTGTGAATGTTGGGCCTCGACGGCCACGAGACAGTTGTCACTGTGGCAAGTTGTTTCGCTCTCGTGGAGCGCGCTGCTGTTAGCGACCATCTGGACCTCGGATCAGG------------------------------------------------------------
>Cacospongia_cf_mollior_RF139
GAGCAGGTCTGTCCGAGCGTCTGCCTGCCAAACAAGTTGTCGTACGTGACGACAAGAGTGAGGAGCTGCGATTGCGGGTCATTCTGCACTCCTTTAAAATGTGTGGCCGTACGATGTGACAAGACGGCGGAAAGACAGTCGTCACCGTAACAAGTTGTTTCGCCCGTGGCTTGTCCGTGATGACCATCTAGACCTCGGATCAGG-------------------------------------------------------------------
>Petrosaspongia_nigra_G315543
GAGCAGGTCTGTTCGAGCGTCTGCCAACCGAATCAGTTGTCGCCACGCGGTGACAAGAGTGAGGAGCTGCATCGTTCGGTTGCACTGCACTCTTCGAATATGTGCGAGGCCACATTGTGACCAGGCGGGGAAGACGGTCGTCACCATGACAAGTTGTGCGGTCCCGCCGAGGCTGCATGGTCGGCCCCGTGACCATCTGGACCTCGAATCAGG----------------------------------------------------------
>Luffariella_variabilis_RF143
GAGCAGGTCTGTCCGAGCGTCTGCCAACCAAATGCATTGTCACCATACGGTGACAAGAGTGAGGAGCTGCGCCACCTGGTTACACTGCACTCCTTGAAAATGTGCAACACCACATTGTGACAAGGCAGAGAAGACAGTCGTCACTATAACAGGTTGTTTCGCCTCGTTGAGCCTGCAACTTTGTGTAACCATCTGGACCTCGGATCAGG--------------------------------------------------------------
>Thorectandra_excavatus_POR14042
GAGCAGGTCTGTCCGAGCGTCTGCCAACCAAATACATCGACACCGTGTGGTGACGAGAGTGAGGAGCTGCATTTGGTGACACTGCACTCCTTGAAAATGTGCAAGTCCACATTGTGACAAGTCAGGAAGGCGACAGTCGTCACCATAACAAGTTGTTTCGCCTTGTTGAGCCTGCAACCTTGGGGAACCATCTGGACCTCGGATCAGG---------------------------------------------------------------
