# Supplementary material for: Identification of an aquaculture poriferan “Pest with Potential” and its phylogenetic implications
Source: PeerJ. 2018 Sep 24;6:e5586. doi: 10.7717/peerj.5586 (PMC6160822; doi:10.7717/peerj.5586)
Supplement: Supplemental Information 3 [file peerj-06-5586-s003.fasta]

>Cacospongia_mycofijiensis_G301467
agagagagtcaaacagtacgtgaaaccgtcaggagggaaacgaacgaggttggtgcagtgatcgtgcaggttcaagtgccaccgaagatgccggcacggcgatgtagatcctcacgtgccgtccaccagaggcagcaccgtactcctcgcgagcacagaccagcagcggtcggacaggagccacaaggcagcagtggaaggtgagtcgatgtcggcatgtcccacattgacagcttatagccctgctgtctggtgccccagcctgaccgaggaatcagggtagtccttgcccgttttggtgcacgccatatggcggggcctcccgatgggagtgaaccgtgcagtgtggactgcgtgcagtgttcaccgcagcggcgatcccctgtgggtgagtgccacctgtgtgccagtgctgctggcatttagacggcctcgtccgacccgtcttgaaacacgg--
>Cacospongia_mycofijiensis_POR18575
agagagagtcaaacagtacgtgaaaccgtcaggagggaaacgaacgaggttggtgcagtgatcgtgcaggttcaagtgccaccgaaggtgccggcacggcgatgtagatcctcccgtgccgtccaccagaggcagcaccgtactcctcgcgagcacagaccagcagcggtcggacaggagccacaaggcagcagtggaaggtgagtcgatgtcggcatgtcccacattgacagcttatagccctgctgtctggtgccccagcctgaccgaggaatcagggtagtctttgcccgttttggtgcacgccatatggcggggcctcccgatgggagtgaaccgtgcagtgtggactgcgtgcagtgttcaccgcagcggcgatcccctgtgggtgagtgccacctgtgtgccagtgctgctggcatttagacggcctcgtccgacccgtcttgaaacacgg--
>Cacospongia_mycofijiensis_KC869601
aaagagagtcaaacagtacgtgaaaccgtcaggagggaaacgaacgaggttggtgcagtgatcgtgcaggttcaagtgccaccgaaggtgccggcacggcgatgtagatcctcccgtgccgtcgaccagaggcggcaccgtactcctcgcgagcacagaccagcagcggtcggacaggagccacaaggcagcagtggaaggtgagtcgatgttggcatgtcccacattgacagcttatagccctgccgtctggtgccccagcctgaccgaggaatcagggtagtccttgcccgttttggtgcacgccatatggcggggcctcccgatgggagtgaaccgtgcagtgtggactgcgtgcagtgttcaccgcagcggcgatcccccgtgggtgagtgccacctgtgtgccagtgctgctggtatttagacggcctcgtccgacccgtcttgaaacacgg--
>Cacospongia_sp_KC869565
aaagagagtcaaacagtacgtgaaaccgtcaggggggaaacgaacgaggttggtgcagtgcttgcgcaggttcaagccctgccgagggtgccatggcggtgacgaaatcgtcctgcgatgtccgcccgaggcagtgccgtactcctcgtgggcacggaccagcggcggttagagcggagccagaaggcgcggcggaaggtgagttgatgcgggcctgtcctacattgacagcttatagccccgcagtccggcgctccgcactgaccgaggaagatgggcagccattgcccggcgtggcacacgccacatggcggggccacccgacatgagtaatccgtgcggtgtggactgcacgcagtgctagccgttacggtgatctcgtgtcggtgtgtgtcacctgtgtgccagagctgctggtattcagacggcctcgtccgacccgtcttgaaacacgg----
>Spongia_tubulifera_KC869590
aaagagagtcaaacagtacgtgaaaccgtcaggggggaaacgaacgaggttggtgcagtgcccgcgcaggttcaagccctgccgagggtgccatcacggtgatgatcatcatcccgggatgtccgcccgaggcagtgccgtattcctcgtgggcacggaccagcagcggttagaccggagccaaaaggcgcggtggaaggtgagttgatgccggcccgtcctgcatcgacagcttatagccccgctgcacggcgctccggactgaccgaggaagatgggcagccattgcccggcacggcacacgccacacggcggggccttccgacacgagtgaaccgtgcggtgtggactgcacgcagtgctagccgtggcggcgatctcgtgtcggtgtgtgccacttgtgtgccagagctgctggtattcagacggcctcgtccgacccgtcttgaaacacgg---
>Coscinoderma_lanuga_POR17975
agagagagtcaaacagtacgtgaaaccgtcaggggggaaacgaacgaggttggtgcagtgcttgcgcaggttcaagccccgccgagggtgccattacggtgatgaaatcatcccatgatgtccacctgaggcggtgccgtactcctcgtgagcacggaccagcagcggttagagcggagccacaaggcggcagcggaaggtgagtcgatgtgggcctgtcctgcattgacagcttatagccctgccgtgcggcgctccggactgaccgaggaaagtgggcagcatttgcccgacgtggcacacgccaaatggcggggcccaccgacaagagtgaaccgtgcggcgtggactgcacgcagtgctagccgtggcggcgatcccgtgtcggtgtgtgccacctgtgtgccagagctgctggtattcagacggcctcgtccgacccgtcttgaaacacgg---
>Carteriospongia_flabellifera_G315298
agagagagtcaaacagtacgtgaaaccgtcaggggggaaacgaacgaggttggtgcagtgctcgtgcaggttcaagcccggccgagggtgccgacgcggcggcggagatcgtcccacgccggccgcccgaggccgtgccgtactcctcgcgagcgcggaccaacggcggttagaccggagcgacaaggcgacagcggaaggtgagtcgatgcgggcccgtcccgcatggacagcttacagccctggcgtacgatgctccggtgcgaccgaggaacatgggcagcccttgcccgccgtggcgcacgccgtatggcggggcctcccgacgcgagtgaaccgtacggtgtggactgcgtgcagtgctaaccgtggcggggatctcgcgccggtgagtgccacctgtgcgccatcgccgttggtagtcggatggcctcgtccgacccgtcttgaaacacgg--
>Aquaria_sponge_LAB1_GW8481
agagagagtcaaacagtacgtgaaaccgtcaggggggaaacgaacgaggttggtgcagtgctcgtgcaggttcaagcccggccgagggcgccgacgcggcggcggagatcgtcccgcgccggccgcccgaggccgtgccgtactcctcgcgagcgcggaccagcggcggttagaccggagcgacaaggcgacagcggaaggtgagtcgatgcgggcccgtcccgcatggacagcttacagccctggcgtacgatgctccggtgcgaccgaggaacatgggcagcccttgcccgccgtggcgcacgccgtatggcggggccccccgacgcgagtgaaccgtgcggtgtggactgcgtgcagtgctaaccgtggcggggatctcgcgccggtgggtgccacttgtgcgccatcgccgctggtagtcggatggcctcgtccgacccgtcttgaaacacgg--
>Aquaria_sponge_LAB2_GW27612
agagagagtcaaacagtacgtgaaaccgtcaggggggaaacgaacgaggttggtgcagtgctcgtgcaggttcaagcccggccgagggcgccgacgcggcggcggagatcgtcccgcgccggccgcccgaggccgtgccgtactcctcgcgagcgcggaccagcggcggttagaccggagcgacaaggcgacagcggaaggtgagtcgatgcgggcccgtcccgcatggacagcttacagccctggcgtacgatgctccggtgcgaccgaggaacatgggcagcccttgcccgccgtggcgcacgccgtatggcggggccccccgacgcgagtgaaccgtgcggtgtggactgcgtgcagtgctaaccgtggcggggatctcgcgccggtgggtgccacttgtgcgccatcgccgctggtagtcggatggcctcgtccgacccgtcttgaaacacgg--
>Aquaria_sponge_SHOP3_GW27620
cgaggttggtgcagtgctcgtgcaggttcaagcccggccgagggcgccgacgcggcggcggagatcgtcccgcgccggccgcccgaggccgtgccgtactcctcgcgagcgcggaccagcggcggttagaccggagcgacaaggcgacagcggaaggtgagtcgatgcgggcccgtcccgcatggacagcttacagccctggcgtacgatgctccggtgcgaccgaggaacatgggcagcccttgcccgccgtggcgcacgccgtatggcggggccccccgacgcgagtgaaccgtgcggtgtggactgcgtgcagtgctaaccgtggcggggatctcgcgccggtgggtgccacttgtgcgccatcgccgctggtagtcggatggcctcgtccgacccgtcttgaaacacgg----------------------------------------------
>Aquaria_sponge_SHOP1_GW27699
agagagagtcaaacagtacgtgaaaccgtcaggggggaaacgaacgaggttggtgcagtgctcgtgcaggttcaagcccggccgagggcgccgacgcggcggcggagatcgtcccgcgccggccgcccgaggccgtgccgtactcctcgcgagcgcggaccagcggcggttagaccggagcgacaaggcgacagcggaaggtgagtcgatgcgggcccgtcccgcatggacagcttacagccctggcgtacgatgctccggtgcgaccgaggaacgtgggcagcccttgcccgccgtggcgcacgccgtatggcggggccccccgacgcgagtgaaccgtgcggtgtggactgcgtgcagtgctaaccgtggcggggatctcgcgccggtgggtgccacctgtgcgccatcgccgctggtagtcggatggcctcgtccgacccgtcttgaaacacgg--
>Strepsichordaia_lendenfeldi_HOLO_AMZ5026
agagagagtcaaacagtacgtgaaaccgtcaggggggaaacgaacgaggttggtgcagtgctcgtgcaggttcaagccctgccgagggtgccgacgcggcggcggagattgtcccgcgccggccgcccgaggcagtgccgtactcctcgcgagcgcggaccagcggcggttagaccggagcgacaaggcgacagcggaaggtgagtcgatgagggcacgtcccgcgtcgacagcttacagccctggcgtacgatgctccggtgcgaccgaggaacatgggcagcccttgcccgccgtggcgcacgccgtatggcggggcctcccgacgcgagtgaaccgtgcggtgtggactgcctgcagtgctaaccgtggcggagatctcgcgccggtgagtgccacccgtgcgccatcgccgttggtagtcggatggcctcgtycgacccgtcttgaaacacgg--
>Strepsichordaia_sp_KC869602
aaagagagtcaaacagtacgtgaaaccgtcaggggggaaacgaacgaggttggtgcagtgctcgtgcaggttcaagccctgccgagggtgccgacgtggtggcggagatcgtcccgcgccggccgcccgaggcagtgccgtactcctcgcgagcgcggaccagcggcggttagaccggagcgacaaggcgacagcggaaggtgagtcgatgggggcacgtcccacatcgacagcttacagccctggcgtacgatgctccggtgcgaccgaggaacatgggcagcccttgcccgccgtggcgcacgccgtatggcggggcctcccgacgcgagtgaaccgtgcggtgtggactgcctgcagtgctaaccgtggcggagatctcgcgccggtgagtgccacccgtgcgccatcgccgttggtagtcggatggcctcgtccgacccgtcttgaaacacgg--
>Carteriospongia_foliascens_HOLO_BMNH1925.11.1.411
agagagagtcaaacagtacgtgaaaccgtcaggggggaaacgaacgaggttggtgcagtgctcgtgcaggttcaagcccggccgagggcgccgacgcggcggcggagaccgtcccgtgccggccgcccgaggcagtgccgtactcctcgcgagcgcggaccagcggcggttagaccggagcgacgaggcgacagcggaaggtgagtcgatgagggcacgtctcgcatcgacagcttacagccctggcgtacgatgctccggtgcgaccgaggaacatgggcagcccttgcccgccgtggcgcacgccgcatggcggggcctcccgacgcgagtgaaccgtgcggtgtggactgcgtgcagtgctcaccgtggcggagatctcgcgccggagagcgccacttgtgcgccatcgctgctggtagtcggatggcctcgtycgacccgtcttgaaacacgg--
>Carteriospongia_foliascens_KC869574
aaagagagtcaaacagtacgtgaaaccgtcaggggggaaacgaacgaggttggtgcagtgctcgtgcaggttcaagcccggccgaaggcgccgacgcggcggcggagaccgtcccgtgccggccgcccaaggcagtgccgtactcctcgcgagcgcggaccagcagcggttagaccggagcgacaaggcgacagcggaaggtgagtcgatgagggcacgtctcgcatcgacagcttacagccctggcgtacgatgctccggtgcgaccgaggaacatgggcagcccttgcccgccgtggcgcacgccgcatggcggggcctcccgacgcgagtgaaccgtgcggtgtggactgcgtgcagtgctcaccgtggcggagatctcgcgccggagagcgccacttgtgcgccatcgctgctggtagtcggatggcctcgtccgacccgtcttgaaacacgg--
>Coscinoderma_sp_G313094
agagagagtcaaacagtacgtgaaaccgtcaggagggaaacgaacgaggttggtgcagtgatcgcgcaggttcaagcactgccgaaggtgccgacatggtggcggagatcgtcccgtgccgtttgccggaggcagtgccgtactcctcgtgagcacggaccagcggcggttgggccggagccacaaggcggcagcggaaggtgagttgacgtgggcctgtctcgcgttgacagcttatagccctgccgtgcgatgctctggcccgaccgaggaaggagggcagcccttgcccatggtggtgcacgccgaatggcggggcctcctgacatgagtgagccgtgcggtgtggactgcgtgcagtgcagaccgtggcggtgatctcgtgttgaagagtgccacctgtgcaccagtgctgctggtattcagacggcctcgtccgacccgtcttgaaacacgg--
>Coscinoderma_matthewsi_G322760
agagagagtcaaacagtacgtgaaaccgtcaggagggaaacgaacgaggttggtgcagtgatcacgcaggttcaagcaccaccgaaggtgccaacacggtggcagagattgtctcgtgttgtccgccggaggtggtgccgtactcctcgtgagcacggaccagtggcggttgggccggagccacaaggcgacagcggaaggtgagtcgacttgggcctgtctcacgtcgacagcttacagccctgtcgtacggtgctccgaccggaccgaggaagcagggcagcccttgcccgtggcggtgcacgccgaatggcggggcctcccgacacgagtgaaccgtgcggtgtggactgcttgcagtgcatgccgtggcggcgatctcgtgctggagagtgccacctgtgcaccagtgctgctggtattcagacggcctcgtccgacccgtcttgaaacacgg--
>Coscinoderma_matthewsi_KC869557
aaagagagtcaaacagtacgtgaaaccgtcaggagggaaacgaacgaggttggtgcagtgatcacgcaggttcaagcaccaccgaaggtgccaacacggtggcagagattgtctcgtgttgtccgccggaggtggtgccgtactcctcgtgagcacggaccagtggcggttgggccggagccacaaggcgacagcggaaggtgagtcgacttgggcctgtctcgcgtcgacagcttacagccctgtcgtacggtgctccgaccggaccgaggaagcagggcagcccttgcccgtggcggtgcacgccgaatggcggggcctcccgacacgagtgaaccgtgcggtgtggactgcttgcagtgcatgccgtggcggcgatctcgtgctggagagtgccacctgtgcaccagtgctgctggtattcagacggcctcgtccgacccgtcttgaaacacgg--
>Fascaplysinopsis_reticulata_G320018
agagagagtcaaacagtacgtgaaaccgtcaggagggaaacgaacgaggttggtgcagtgatcacgcaggttcaagccctgccaaaggcgccgatgcggtgacggagatcgtcccatgtcgtcagccccaggcagtgccgtactcctcgtgaacacggaccagcggcggttggactggagccaaaaggcggcgaggaaggtgagttgatgcgggcctgtcctgcattgacagcttatagccccaccgtgtggtgctccggtccgaccgaggaaactgggcagcccttgcccatcgtggtacacgccgaaaatggcggggcctcccaacacgagctaaccgtgcggcgtggactgcatgcagtgctcaccgtggcggcgatctcgtggtggagagtgtcacttgtgtgccagtgctgctggtattcagatggcctcgtccgacccgtcttgaaacacgg-
>Thorectandra_excavatus_G303331
agagagagtcaaacagtacgtgaaaccgtcaggagggaaacgaacgaggttggtgcagtgatcacgcaggttcaagcactgccaaaggtgccgacgtggtgacggagatcgtcccatgtcgtcagccccaggcagtgccgtactcctcgtgaacacggaccagcggcggttggactggagccaaaaggcggcggggaaggtgagttgatgcgggcctgtcctgcattgacagcttatagctccaccgtgtggcgctccggcccgaccgaggaagctgggcagcccttgcccatcgtggtacacgccgaatggcggggcctcccaacacgagctaaccgtgcggtgtggactgcatgcagtgctcaacgtggcggcgatctcgtggtggagagtgtcacttgtgtgccagtgctgctggtattcagatggcctcgtccgacccgtcttgaaacacgg---
>Narrabeena_sp_KC869484
aaagagagtcaaacagtacgtgaaaccgtcaggagggaaacgaacgaggttggtgcagtattcacgcaggttcaagcactgccaaaggtgccgacacggcgacggagatcgtcccgtgccgtcagcccgagacagtgccgtactcctcgtgaacacggaccagcggcggttggaccggagccaaaaggcgacagtggaaggtgagttgatgcgggcccgtcctgcattgacagcttacagccctgtcgtgtggcgctccagtccgagcgaggaagctgggcagcccttgcccgtcgtggcacacgccgaatggcggggcctcccaacacgagttaaccgtgcggcgtggactgcatgcagtgctcaccgtggcggtgatctcgtggtggtgagtgtcacttgtgtgccagtgctgctggtattcagatggcctcgtccgacccgtcttgaaacacgg--
>Fasciospongia_cf_cycni_KC869586
aaagagagtcaaacagtacgtgaaaccgtcagtagggaaacgaacgaggttggtgcagtgatcgcgcaggttcaagcaccgccgagggtgccgacacggcgacagagattgtcccgtgccgtccgcccgaggcggtgccgtactcctcgcgggcacggaccagcggcggttgagccggagccacaaggaggcagcggaaggtgagtcgatgtgggcctgtcccgcgtcgacagcttacagccctgccgtgcggtgctccggttcgaccgaggaaacagggcagcccttgcccgtcgtggtacacgccgtatggcggggcctcccgacacgactgaaccatgcggtgtggactgcatgcagtgcggatcgtggcggcgatctcgtgccggcgagtgccacccgtgtgccagtgccgctggtattcagacggcctcgtccgacccgtcttgaaacacgg--
>Semitaspongia_sp_KC869450
aaagagagtcaaacagtacgtgaaaccgtcaggagggaaacgaacgaggttggtgcagtgatcgcgcaggttcaagcaccgccgagggtgccgacacgacgacagagattgtcccgtgccgtcggcccaaggcggtgccgtattcctcgtggacacggaccagtggcggtcgagccggagccagaaggaggcagtggaaggtgagtcgacgtgggcctgtcctgcatcgacagcttatagccctgccgtgcggtgctccggttcgaccgaggaaacagggcagcccttgcccgtcgtggcacacgccgtatggcggggcctcccgacaggagtgaaccgtgcggtgcggactgcatgcagtgcggatcgtggcggtgatctcatgccggagagtgccaccggtgtgccagtgccgctggtattcagacggcctcgtccgacccgtcttgaaacacgg--
>Thorecta_reticulata_NZ097
agagagagtcaaacagtacgtgaaaccgtcagtagggaaacgaacgaggttggtgcagtgatcgcgcaggttcaagcaccgccgagggtgccgacgcggcgacggagatcgtcccgtgtcgtccacccaaggcggtgccgtactcctcgcgagcacggaccagcggcggttggaccggagccagaaggcggcagcggaaggtgagttgatgcgggcctgtccggcatcgacagcttacagccctgccgtacggcggtccggtccgaccgaggaaacagggcagcccttgcccgtcgtggtacacgccgcatggcggggcctcccgacacgagtgaaccgtgcggtgcggactgcacgcagtgcggatcgtggcggcgatctcgtgccggtgagcgtcacccgtgtgccagtgctgctggtattcagacggcctcgtccgacccgtcttgaaacacgg--
>Rhopaloeides_odorabile_G322761
aaagagagtcaaacagtacgtgaaacagtcaggagggaaacgaacgaggttggtgcagtgatcacgcaggttcaagccctgccgagggtgccgacgcggtgacggagatcgtcccgcgccgtcctcccgaggcagtgccgtactcctcgtgagcacggaccagcggcggttggaccggagccacaaggcggcggaggaaggtgagtcgacacgggcccgtcccgtgtcgacagcttacagccccgtcgtacggcgctccggcccgaccgaggaagatgggcagcccttgcccaccgtggcacacgccgaacggcggggcctcccgacacgagtgaacggtgcggtgtggactgcacgcagtgcaaaccgtggccgtgatctcgcggcggtgagcgtcacccgtgtgccggtgccgccagcattcagacggcctcgtccgacccgtcttgaaacacgg--
>Spongia_cf_irregularis_NZ007
agagagagtcaaacagtacgtgaaaccgtcaggagggaaacgaacgaggttggtgcagtgatcacgcaggttcaagcgctgccgagggtgccgacacggcgacggagatcgtcccgtgccgtccacccgaggcagtgccgtactcctcgtgagcacggatcagcggcggttggaccggagccacaaggcggcggaggaaggtgagtcgacacgggccagccctgcgtcgacagcttacagccccgtcgtacggcgctccggcccgaccgaggaaaacgggcagcccttgcccaccgaggcacacgccgaatggcggggcctcccgatgcgagtgaaccgtgcggtgtggactgcacgcagtgcaaatcgtggcggcgatctcgtggcggtgagcgccacacgtgtgccagtgctgctggtattcagacggcctcgtccgacccgtcttgaaacacgg--
>Spongia_pertusa_KC869488
aaagagagtcaaacagtacgtgaaaccgtcaggagggaaacgaacgaggttggtgcagtgatcacgcaggttcaagcaccgccgagggcgccgacacggtgacggagaccgtcccgtggcgtccgcccgaggcagtgccgtactcctcgtgagcacggaccagcggcggttggaccggagccacaaggcgacagcggaaggtgagtcgacgcgggcccgtcctgcgttgacagcttacagccctgtcgtacggcgctccggccggaccgaggaagatgggcagcccttgcccgccacggcacacgccgaacggcggggcctcccgacacgagtgaaccgtgcggtgtggactgcatgcagtgcaaatcgtggcggcgatctcgtggcggtgagtgccacccgtgtgccagtgccgctggtattcagacggcctcgtccgacccgtcttgaaacacgg--
>Ircinia_campana_KC869531
aaagagagtcaaacagtacgtgaaaccgtcaggggggaaacgaacgaggttggtgcagtgatcgcgcaggttcaagcaatgccgagggtgccgacgcgtgaaccgagatggtgccgtgccgttcgcccaaggcagtgccgtactcctcgtgagcacggaccagcggcggttggaccggagccacaaggcggcagcggaaggtgagttggtgtgggttcgtcccgcgccgacagcttatagccctgccgtgcggcgctccggcccgaccgaggaagaagggcagcccttgcccgttgtggtgcacgccgaaaggcggggcctcccgattcgagtgagccgtgcggtgtggactgcgtgcagtgctaaccgtggcggttatctcgtgtcggtgagcgtcacttgtgcgccagtgctgctggtattcagacggcctcgtccgacccgtcttgaaacacgg--
>Ircinia_strobilina_KC869580
aaagagagtcaaacagtacgtgaaaccgtcaggggggaaacgaacgaggttggtgcagtgatcacgcaggttcaagcaccgccgagggtgccgacgcgtggaccgagacggtcccgtggcgtttgcccgaggcggtgccgtactcctcgtgaacacggaccagcggcggttggaccggagccacaaggcggcagcggaaggtgagtcggcgtgggcttgctcgcgttgacagcttatagccctgccgttcggtgctccggtgcgaccgaggaagaagggcagcccttgcccgtggtggtgcacgccgtatggcggggcctcccgatccgagtgaaccgtgcggtgtggactgcgtgcagtgctaatcgtggcggcgatctcgggtcggagagcgtcactcgtgcgccagtgctgctggtactcagacggcctcgtccgacccgtcttgaaacacgg---
>Petrosaspongia_nigra_G324690
agagagagtcaaacagtacgtgaaaccgtcaggagggaaacgaacgaggttggtgcagtggtcgcgcaggttcaagcactgccaaaggtgccggcgtgtcgacgaagatcgtcccgcgccgtcgaccggaggcggtgccgtactcctcgtgaccattgaccagcagcggttgggccggagccacaaggcagcagtggaaggtgagtcggtgtgagcccgtcttgcattgacagcttatagccctgtctgtacggtgctccggcgtgaccgaggaagccgggcagcccttgcccattgtggtgcacgccgaatggcggggcctcccgacaggagcaaaccgtgcggtgtggactgcatgcagtgctcactgttgcggtgaactcgtgccggagagtgccactggtgtgccagtgctgctggtgttcagatggcctcgtccgacccgtcttgaaacacgg-
>Hyrtios_altus_KC869513
aaagagagtcaaacagtacgtgaaaccgtcaggagggaaacgaacgaggttggtgcggtggtcgcgcaggttcaagcactgccaaaggtgccggcgtgtcgacgaagatcgtcccgcgccgtcgaccggaggcggtgccgtactcctcgtgaccattgaccagcagcggttgggccggagccataaggcagcagtggaaggtgagtcggtgtgagcccgtcttgcattgacagcttatagccctgtctgtacggtgctccggcgtgaccgaggaagccgggcagcccttgcccattgtggtgcacgccgaatggcggggcctcccgacaggagcaaaccgtgcggtgtggactgcatgcagtgctcactgttgcggtgaactcgtgccggagagtgccactggtgtgccagtgctgctggtgttcagatggcctcgtccgacccgtcttgaaacacgg-
>Hyrtios_altus_KC869646
aaagagagtcaaacagtacgtgaaaccgtcaggagggaaacgaacgaggttggtgcggtggtcgcgcaggttcaagcactgccaaaggtgccggcgtgtcgacgaagatcgtcccgcgccgtcgaccggaggcggtgccgtactcctcgtgaccattgaccagcagcggttgggccggagccataaggcagcagtggaaggtgagtcggtgtgagcccgtcttgcattgacagcttatagccctgtctgtacggtgctccggcgtgaccgaggaagccgggcagcccttgcccattgtggtgcacgccgaatggcggggcctcccgacaggagcaaaccgtgcggtgtggactgcatgcagtgctcactgttgcggtgaactcgtgccggagagtgccactggtgtgccagtgctgctggtgttcagatggcctcgtccgacccgtcttgaaacacgg-
>Hyrtios_erectus_KC869517
aaagagagtcaaacagtacgtgaaaccgtcaggagggaaacgaacgaggttggtgcagtggtcgcgcaggttcaagcactgccaaaggtgccggcgtgtcgacgaagatcgtcctgcgccgtcgaccggaggcggtgccgtactcctcgtgaccattgaccagcagcggttgggccggagccacaaggcagcagtggaaggtgagtcggtgtgagtccgtcttgcattgacagcttatagccctgtctgtacggtgctccggcgtgaccgaggaagccgggcagcccttgcccattgtggtgcacgccgaatggcggggcctcccgacaggagcaaaccgtgcggtgtggactgcatgcagtgctcactgttgcggtgaactcgtgccggagagtgccactggtgtgccagtgctgctggtgttcagatggcctcgtccgacccgtcttgaaacacgg-
>Semitaspongia_sp_NZ121
agagagagtcaaacagtacgtgaaaccgtcagtagggaaacgaacgaggttggtgcagtggtgacgcaggttcaagccctgccgatggtgccggcacgtggacgaagatcgtcccgtgccgtccacccgaggcagtgccgtactcctcgtgaccacgtaccagcagcggttggatcggggccacaaggcagcagcggaaggtgagttgatgcgaaccagtttcgcgttgacagcttatagccctgctgtgaggcgctccggtgtgaccgaggaagctgggcagcccttgcccattatggcgcacgccgaatggcggggcctcccgacaggagcgaaccgtgcggcgttgactgcatgcagtgctcaccgttgcggtgaactcgtgccggagagtgccactcgtgtgccagtgctgctggtattcagatggcctcgtccgacccgtcttgaaacacgg--
>Semitaspongia_sp_NZ066
agagagagtcaaacagtacgtgaaaccgtcagtagggaaacgaacgaggttggtgcagtggtgacgcaggttcaagccctgccgatggtgccggcacgtggacgaagatcgtcccgtgccgtccacccgaggcagtgccgtactcctcgtgaccacgtaccagcagcggttggatcggggccacaaggcagcagcggaaggtgagttgatgcgaaccagtttcgcgttgacagcttatagccctgctgtgaggcgctccggtgtgaccgaggaagctgggcagcccttgcccattatggtgcacgccgaatggcggggcctcccgacaggagcgaaccgtgcggcgttgactgcatgcagtgctcaccgttgcggtgaactcgtgccggagagtgccactcgtgtgccagtgctgctggtattcagatggcctcgtccgacccgtcttgaaacacgg--
>Hyrtios_proteus_KC869633
aaagagagtcaaacagtacgtgaaaccgtcaggagggaaacgaacgaggttggtgcagtgatcacgcaggttcaagccctgccaagggtgccgagacagcgacggagaccgtcctgtgccgtccacccaaggcagtgccgtactcctcgtgaacatggaccagcagcggttagatcgggaccacaaggcagtagtggaaggtgagtcgatgcgagcctgcctcgcattgacagcttatagccctgctgtacggtgctccggtgtgaccgaggaactgggcagcccttgcccgtggtggcacacgccgaacggcggggcctcccgacaggagtgaaccgtgcggtgtggactgcatgcagtgctaactgttgcggtgatctcttgccgaagagcgccactcgtgtgccagtgctgctggtattcaaatggcctcgtccgacccgtcttgaaacacgg---
>Spongia_Spongia_sp_2117_G306900
agagagagtcaaacagtacgtgaaaccgtcaggagggaaacgaacgaggttggtgcagtgatcgcgcaggttcaagccctgccgaaggtgccgacccggtgaccgagatggtcccgtgccgtccgcccgaggcagggccgtactcctcgtgagcacagaccaacggcggttggagcggagccacaaggcaacagtggaaggtgagtcgatgcaggttccgccctgcgttgacagcttatagccctgctgtacggtgctccggcgcgaccgaggaaaatggggcagcccttgccctccatggcgcacgccgaatggcggggcctcccgacaggagctaaccgtgcggtgtggactgcatgcagtgctaaccgtaacggtgatctcgtgccggtgagtgccacctgtgcgccagtgccgttgggatttagacagcctcgtccgacccgtcttgaaacacgg
>Spongia_zimocca_KC869480
aaagagagtcaaacagtacgtgaaaccgtcaggagggaaacgaacgaggttggtgcagtgatcgcgcaggttcaagccctgccgaaggtgccgacccggtgaccgagatggtcccgtgccgtccgcccgaggcagggccgtactcctcgtgagcacagaccaacggcggttggagcggagccacaaggcaacagtggaaggtgagtcgatgcaggttccgccctgcgttgacagcttatagccctgctgtacggtgctccggcgcgaccgaggaaaatggggcagcccttgccctccatggcgcacgccgaatggcggggcctcccgacaggagctaaccgtgcggtgtggactgcatgcagtgctaaccgtaacggtgatctcgtgccggtgagtgccacctgtgcgccagtgccgttgggatttagacagcctcgtccgacccgtcttgaaacacgg
>Dactylospongia_elegans_KC869554
aaagagagtcaaacagtacgtgaaaccgtcaggagggaaacgaacgaggtcggtgcagtgatcacgcaggttcaagccctgccgaaggcgccgacgcgatgacatagcttgtctcgtgtcgtacgccggaggcagtgccgtactcctcgtgagcacggaccagcagcggttgagccggagccagaagaccgcagggaaggtgagtcgatgagcacctgtcgcacattgacggcatatagccctgcggcacggcgctccggtttgaccgaggaaggagggcagcccttgcccgtcgtggtacacgccgtatggcggggcctcccgacacaagtgaaccatgcggtgtggactgcatgcagtgcacatcgtggtggggatcttgtggcggagagtgccacctgtgtgccagtgctgctggtattcagacagcctcgttcgacccgtcttgaaacacgg---
>Hyattella_intestinalis_KC869547
aaagagagtcaaacagtacgtgaaaccgtcaggagggaaacgaacgaggtcggtgcagtgatcacgcaggttcaagccctgccaaaggtgccgacacgaaggcatagcttgtcccgtgtcgtacgctggaggcagtgccgtactcctcgtgagcatggaccagcagcggttgagctggagccacaagaccggagggaaggtgagtcgatgagcacctgtgccacatcgacggcttatagccctgcggcatggcgctccggtccgaccgaggaaggagggcagcccttgcccatcgtggtacacgccatatggcggggcctcccgacacgagtggaccatgcggtgtggactgcctgcagtgcacatcgtggtggcgatctcgtggcggagagcgccacctgtgtgccagtgctgctggtattcagacagcctcgttcgacccgtcttgaaacacgg---
>Hippospongia_sp_KC869559
aaagagagtcaaacagtacgtgaaaccgtcaggagggaaacgaacgaggttggtgcagtgatcacgcaggttcaagccctgccgagggtgccgcattggtgacagatgttgtcccaatgcgtccacctggggcagtgccgtattcctcgtgagcacagaccagcagcggttggagtggagccaaaaggcggtcgcggaaggtgagtcgatgtaggcccgtcccacattgacagcttaaagacgcaccgtacgaagctccagtctgaccgaggaagatgggcagcacctgcccgccgtggcacacgccgaatggcggggcctcccgacaagagtgaaccgtgcgacttggactgcacgcggtgcaagccgtaccggcgatcccgtggcggtgagtgccactcgtgtgccagagctgctggaattcagacggcctcgtccgacccgtcttgaaacacgg--
>Collospongia_auris_HOLO_AMZ5035
agagagagtcaaacagtacgtgaaaccgtcaggagggaaacgaacggggttggtgcagtgatcgtgcaggttcaagtgctgccgaaggtgccgacgggagggcggagatcgtcccccgccgtccaccggaggcggcatcgtactcctcgcgatcgcggaccagcggcggttggaccggcgccaaaaggcagcccggaaggtgagtcgacgtgggctcgtcctgcattgacagcttacagacccgttgtccggtgcgccgatccgaccgaggaacgagggcagcccctgcccgccgtggtgtacgccgtacggcggggcctcccgacacgagcgagtcgtgcgacgtggactgcgtgcagtgctagccgtggcggtaaactcgtggcggtgagtgccacccgtgcaccagtgccgctggtattcagacggcctcgttcgacccgtcttgaaacacgg---
>Candidaspongia_flabellata_G322756
agagagagtcaaacagtacgtgaaaccgttgggagggaaacgaacgaggttggtgcagtgattgcgcaggctcaggttctgccaaaggtgccagcggggtgatccagagtgtcccccattgtctgccggaggcagagccgtactcctcgcgagcacggaccagcggcggttggagtggagccataaggctggcctggacggtacgtcgggtcgggcttgcccgctcgacgacttatagactggcttcccggtgctcgactccgaccgaggaaggagggcagcttttgcccggtgtggtgcacgccgtatggcggggcctcccgccgagggcgagccgcgctttgtggactgcatgcagtgctcactgtgacggcggacccacggtcggtgagcgtcacttgtgcaccagtgctgctggtattgggacggcctcgtccgacccgtcttgaaacacgg---
>Dysidea_arenaria_KC869568
aaagagagtcaaacagtacgtgaaaccgttgggagggaaacgaacgaggttggtgcggtgattgcgcaggctcaggttctgccaaaggtgccggcagggtgacccagagcgtcccctggcgtctgccggaggcagagccgtactcctcgcgatcacggaccagcggcggttggagtggggccaaaagggtgctcggacggtatgtcgggtcgggttcgctcgctcgacaacttatagactggcttcccggcgctccactccgaccgaggaaggagggcagctcttgcccggtgtggtgcacgccgtatggcggggcctcccgtcgggggcgagccgtgctgggtggactgcgtgcagtgctcactgtcacggcggacccaaggtcggagagcgtcacttgtgcaccagtgctgctggtattcggacggcctcgtccgacccgtcttgaaacacgg----
>Lamellodysidea_herbacea_KC869535
aaagagagtcaaacagtacgtgaaaccgttgggagggaaacgaacgaggttggtgcagtgattgcgcaggctcaggttgtgccaaaggtgccgtcagggtgacccagagtgtccccaggcgtctgctggaggcagagccgtactcctcgcgagcacggaccagcggcggttggagtggggccataaggctgctcggacggtatgtcgggtagggcttgcccgacccgacaacgtatagactggcttcccggtgctccactccgaccgaggaaggagggcaactcttgcccggtgtggtgcacgccgtatggcggggcctcccgtcgggggcgagacgtgctgggtggactgcatgcagtgctcactgtcacggcggacccacggtcggagagcgtcacttgtgcaccagtgctgctggtattcggacggcctcgtccgacccgtcttgaaacacgg---
>Dysidea_frondosa_KC869598
aaagagagtcaaacagtacgtgaaaccgtcgggagggaaacgaacgaggttggtgcagtgattgcgcaggctcaggtcctgccgaaggtgccggcagggtgacagagattgtcccctgacgtccgccggaggcagagccgtactcctcgcgagcacggaccagcggcggttcgagtggggccacaaggctgcagggacggtacgtcgggtcgggcttgcccgctcgacgacttacagcccggcacgccggcaccccacccggaccgaggaaggagggcagctcttgcccggtgtggtgcacgccgtatggcggggcctcccgtcgagggcgagacgtgctgggtggaccgcgtgcggtgctcactgtcacggcgaacccacggtcggagagtgtcacttgtgcaccagtgctgctggtattcggacggcctcgtccgacccgtcttgaaacacgg----
>Dysidea_sp_KC869454
aaagagagtcaaacagtacgtgaaaccgttgggagggaaacgaacgaggttggtgcagtgattgcgcaggctcaggttctgccgaaggtgccgtcagggtgacccacgtgtccccgggcgtcagccagaggcagagccgtactcctcgcgagcacggaccagcggcggttggagtggggccacaaggccgccgggacggtatgtcgggtcgggttcgcccgctcgacaacttatagaccggctacccggtgctccactcggaccgaggaaggagggcagctcttgcccggtgtggtgcacgccgtattggcggggcctcccgtcgagggcgagccgtgcagggttgactgcgtgcagtgctcactgttacggcggacccacggtcggagagcgtcacttgtgcgccagtgctgttggtattcggacggcctcgtccgacccgtcttgaaacacgg----
>Dysidea_sp_KC869464
aaagagagtcaaacagtacgtgaaaccgttgggagggaaacgaacgaggttggtgcagtgattgcgcaggctcaggttctgccgaaggtgccgtcagggtgacccacgtgtccccgggcgtcagccagaggcagagccgtactcctcgcgagcacggaccagcggcggttggagtggggccacaaggctgccgggacggtatgtcgggtcgggttcgcccgctcgacaacttatagaccggctacccggtgctccactcggaccgaggaaggagggcagctcttgcccggtgtggtgcacgccgtattggcggggcctcccgtcgagggcgagccgtgcagggttgactgcgtgcagtgctcactgttacggcggacccacggtcggagagcgtcacttgtgcgccagtgctgctggtattcggacggcctcgtccgacccgtcttgaaacacgg----
>Dysidea_etheria_KC869555
aaagagagtcaaacagtacgtgaaaccgttgggagggaaacgaacgaggttggtgcagtgattgcgcaggctcaggttccgccgaaggtgccgacggggtgaccagagtgtcccccggcgtccgccggaggcagagccgtactcctcgcgagcacggaccagcggcggttggagcggggccagaaggctgacggtacggtaagtcgggtcgggtctcggcctgcccgacaacttatagaccgtcttcccggcgctccgctcggaccgaggaaggagggcagctgttgcccggtgtggtgcacgccgtatggcggggcgtcccgtcgggggcgagccgtgcagagtggactgcgtgcagtgctcactgtcacggcgaacccacggtcggagagcgtcacttgtgcaccagtgctgctggtattgggacggcctcgtccgacccgtcttgaaacacgg---
>Dysidea_sp_KC869532
aaagagagtcaaacagtacgtgaaaccgttgggagggaaacgaacgaggttggtgcagtgattgcgcaggctcaggttctgccgaaggtgccgtcggggtgaccagagcgtccccaggcgtccgccggaggcagagccgtactcctcgcgagcacggaccagcggcggttggagtggggccataaggctgacggtacggtacgtcgggtcgggcttcggctcgcccgacgacttacagaccggcttcccggtgctccactcggaccgaggaaggagggcagctcttgcccggtgtggtgcacgccgtatggcggggcctccagtcgagggcaagccgtgctgggtggactgcgtgcagtgctcactgtcacggcgaacccacggtaggtgagcgtcacttgtgcaccagtgctgctggtattgggacggcctcgtccgacccgtcttgaaacacgg---
>Dysidea_sp_KC869550
aaagagagtcaaacagtacgtgaaaccgtcggtagggaaacgaacgaggttggtgcagtgattgcgtaggctcaggctgtgccgaaggtgccgtcagggtgaccgacgtgtccccgggcgtccaccggaggcggagccgtactcctcgcgagcacggaccagcggcggttggcgtggggccaagaggtggtcgggacggtgtgtcgggtcgggttcgcccgctcgacaacttacagcccggcgtgctggcgctccacgtcgaccgaggaaggagggcagctcttgcccgtctgtggtgcacgccgtacggcggggcctcccgtcgagggcgagccgtgcagggtggactgcgtgcagtgctcactgacgcggcggacccacttcggagagtgtcacttgtgcgccagtgctgctggtattgggacggcctcgtccgacccgtcttgaaacacgg-----
